# Supplementary material for: DHODH Inhibition Suppresses MYC and Inhibits the Growth of Medulloblastoma in a Novel In Vivo Zebrafish Model
Source: Cancers (Basel). 2024 Dec 13;16(24):4162. doi: 10.3390/cancers16244162 (PMC11674817; doi:10.3390/cancers16244162)
Supplement: Supplementary file 1 [file cancers-16-04162-s001.zip]

Archive with 3 entries (3 files):
- cancers-3289340-supplementary.pdf
- Table S1.xlsx
- Table S2.xlsx
