# Supplementary material for: DHODH Inhibition Suppresses MYC and Inhibits the Growth of Medulloblastoma in a Novel In Vivo Zebrafish Model
Source: Cancers (Basel). 2024 Dec 13;16(24):4162. doi: 10.3390/cancers16244162 (PMC11674817; doi:10.3390/cancers16244162)
Supplement: Supplementary file 1 [file cancers-16-04162-s001.zip › Table S1.xlsx]

## Sheet: Sheet1
Cell Line	Growth Pattern	Classification	Genetic Status	Comments
DAOY 1 *	Adherent	MB Shh	TP53 mutated	1 Purchased from ATCC, USA;
Med8a 2 *	Suspension	MB Gr. 3	MYC amplified	2 A gift from Dr. M. Nistér, Karolinska Institutet (Stockholm)
D425 2 *	Suspension	MB Gr. 3	MYC amplified, TP53 mutated	2 A gift from Dr. M. Nistér, Karolinska Institutet (Stockholm)
D458 2 #	Suspension	MB Gr. 3	Recurrence from the same patient as D425; MYC amplified, TP53 Wt	2 A gift from Dr. M. Nistér, Karolinska Institutet (Stockholm)
MB-LU-181 3 *	Neurospheres	MB Gr. 3	MYC amplified	3 Established in our lab, ref: Dyberg et al 2020
CHLA-01-MED 1 *	Neurospheres	MB Gr. 4	MYC amplified	1 Purchased from ATCC, USA;
CHLA-01R-MED 1 #	Neurospheres	MB Gr. 4	Recurrence from the same patient as CHLA-01-MED; MYC amplified	1 Purchased from ATCC, USA;
				*Primary cell line
				# Metastatic cell line
