# Supplementary material for: DHODH Inhibition Suppresses MYC and Inhibits the Growth of Medulloblastoma in a Novel In Vivo Zebrafish Model
Source: Cancers (Basel). 2024 Dec 13;16(24):4162. doi: 10.3390/cancers16244162 (PMC11674817; doi:10.3390/cancers16244162)
Supplement: Supplementary file 1 [file cancers-16-04162-s001.zip › Table S2.xlsx]

## Sheet: DEG-D425 24h
	baseMean	log2FoldChange	lfcSE	stat	pvalue	padj	gene_name
ENSG00000001561	174.0060963428	0.464893468015045	0.14551576141952	3.19479803067356	0.00139928726692195	0.0276852848823514	ENPP4
ENSG00000001617	4296.50069787835	-0.145783148906927	0.0422107007234945	-3.453701227608	0.000552949603109558	0.0143233933335609	SEMA3F
ENSG00000001630	2882.03802944097	-0.174605518746305	0.0505389940773745	-3.45486731451334	0.000550563698720803	0.0142902851378237	CYP51A1
ENSG00000004455	3529.72263640901	-0.136521129217726	0.043558699564707	-3.13418744319771	0.00172330734637934	0.0318947844595316	AK2
ENSG00000004478	5158.61879960996	-0.301222025246081	0.0521478051106707	-5.77631262920486	7.63554435670558e-09	2.23860277730686e-06	FKBP4
ENSG00000004777	420.782826629828	0.528733002316541	0.121866652566962	4.33861922994905	1.43380691811659e-05	0.000938746318104034	ARHGAP33
ENSG00000005981	323.133052514055	-0.46286999847118	0.100107942720425	-4.62370902740307	3.76938525484988e-06	0.000349820645953694	ASB4
ENSG00000006007	1318.73329360048	0.265956254470011	0.0569369902460869	4.67106275411685	2.99645370395344e-06	0.000301986349851558	GDE1
ENSG00000006025	367.118517869684	0.435415642619455	0.13022850474266	3.34347417625554	0.000827363940348439	0.0190589193401694	OSBPL7
ENSG00000007038	853.68818238601	-0.358005697222038	0.0665069341991746	-5.38298301572411	7.32614534151684e-08	1.54929958861586e-05	PRSS21
ENSG00000007171	150.645887611828	-0.862794328585834	0.161419774063873	-5.34503491650551	9.03996257003564e-08	1.76690177505242e-05	NOS2
ENSG00000007237	489.676892795416	-0.344875748539674	0.0924015923056445	-3.73235720223196	0.000189696238904954	0.0065429986146361	GAS7
ENSG00000007264	1077.31151664379	-0.415044116559301	0.0642929688366108	-6.45551331770139	1.07852695076685e-10	4.63766588829744e-08	MATK
ENSG00000008256	515.297819472388	0.233195664381937	0.0781505171363972	2.98392989485837	0.00284571964727457	0.0442286547588458	CYTH3
ENSG00000008311	916.049545013534	0.359558505508579	0.0771864605001776	4.65831057906524	3.18814971865793e-06	0.000309226551659303	AASS
ENSG00000008394	1879.71957015223	-0.203749234266514	0.0546784982109807	-3.72631365039204	0.000194300600841854	0.00668394066895979	MGST1
ENSG00000008517	37.7984378078017	-0.860468817064356	0.280012946982139	-3.07296082676935	0.00211946308089727	0.0361632947811903	IL32
ENSG00000010165	1081.59947722538	-0.204871085777213	0.0651561533813777	-3.14430909661047	0.00166479493421379	0.0311244270309535	EEF1AKNMT
ENSG00000010404	931.262369524809	0.211823918255411	0.0657395729695959	3.22216754211924	0.0012722471685147	0.0257801766645794	IDS
ENSG00000012822	608.23056634333	0.434638671743491	0.0927412925791889	4.68657120960834	2.77820183261054e-06	0.000282195304257291	CALCOCO1
ENSG00000014641	6160.36595187787	-0.193419325175104	0.0629817810552589	-3.07103613035969	0.00213317336407943	0.0361632947811903	MDH1
ENSG00000017483	20210.2658568125	-0.270776299849642	0.0334547317822856	-8.09381170985859	5.7826054193861e-16	6.7814190827346e-13	SLC38A5
ENSG00000021300	2234.85887377299	-0.201178349486963	0.0479581899451258	-4.19486952525008	2.73028704750496e-05	0.00150945548153493	PLEKHB1
ENSG00000022267	2369.0851562772	-0.182068168624631	0.0516634036505775	-3.52412260438818	0.0004248875996941	0.0119673581573229	FHL1
ENSG00000023330	812.089587299551	-0.218726409000049	0.0733370759991794	-2.98248063506781	0.00285922735855099	0.044331770342918	ALAS1
ENSG00000030582	3224.44341554014	0.252540262366374	0.0502805730304397	5.02262100739161	5.09710628030038e-07	7.47189443362214e-05	GRN
ENSG00000033627	1803.69236472848	0.215665852057366	0.0564793381776531	3.81849113350089	0.000134270409374194	0.00511606598452664	ATP6V0A1
ENSG00000034713	911.177543505613	0.227909340365983	0.0721452523732342	3.15903448763231	0.00158292757438444	0.0300732926503082	GABARAPL2
ENSG00000035141	1599.1061006834	-0.188727446156326	0.0634039051715268	-2.97659025332527	0.00291473276285416	0.0446026721717896	FAM136A
ENSG00000035720	64.7363910033465	-1.09142515752267	0.24796251531178	-4.40157318193983	1.07468807439493e-05	0.000761729459323882	STAP1
ENSG00000036054	1379.91007078656	-0.339207336174767	0.0632264441803886	-5.36495987670901	8.09672156708531e-08	1.63199544086563e-05	TBC1D23
ENSG00000036672	1801.96746476412	-0.179267156311115	0.0567004334923193	-3.16165406981233	0.00156875805198727	0.0299680658624116	USP2
ENSG00000037474	2293.06971306809	-0.16186339037735	0.0497870385804148	-3.25111504906868	0.00114953329858044	0.0239563482256668	NSUN2
ENSG00000041982	121.845232513205	-1.22503131325459	0.166592513738556	-7.35345956287752	1.93141455167378e-13	1.46560280685834e-10	TNC
ENSG00000043143	124.279957981301	-0.562371609517757	0.163450559987782	-3.44062210346539	0.000580378500367542	0.0148255102074085	JADE2
ENSG00000049239	192.359561189556	0.487371405083145	0.127711642024365	3.81618619381751	0.000135530248711239	0.00514217708345583	H6PD
ENSG00000051009	324.09015734414	0.391149914861652	0.104796862216758	3.73245826819329	0.000189620119473977	0.0065429986146361	FAM160A2
ENSG00000053770	748.152747605795	-0.210214745307132	0.0704458049232489	-2.98406335957353	0.00284447863443222	0.0442286547588458	AP5M1
ENSG00000057657	661.762933126374	-0.252224758181227	0.0822439863098966	-3.06678663690789	0.00216373243335282	0.0365342256416903	PRDM1
ENSG00000064601	1478.06032958033	0.207697723635272	0.0573347272502955	3.62254664138481	0.000291716840067118	0.00893859201155778	CTSA
ENSG00000064666	1423.68703083705	-0.396079453197014	0.0597607900818985	-6.62774793730491	3.40846837102932e-11	1.57033007093851e-08	CNN2
ENSG00000065328	1404.34590449851	-0.271860096993061	0.0561752867281581	-4.83949638403519	1.3016855962084e-06	0.000158412681048004	MCM10
ENSG00000065427	4894.35809300575	-0.177872236879471	0.0509682466269101	-3.48986376128463	0.000483266849591604	0.0132079287282451	KARS
ENSG00000065485	1940.74063494097	0.161348663856549	0.0545215266757744	2.95935704104634	0.00308281699499412	0.0462049681660921	PDIA5
ENSG00000065613	2218.34167115037	-0.192751913792851	0.05447949097015	-3.53806378070717	0.000403072682349881	0.0114778855978978	SLK
ENSG00000065911	6573.09699455231	-0.226188567111935	0.0535630499653719	-4.22284704209645	2.41235541966371e-05	0.00136488530323078	MTHFD2
ENSG00000066136	866.48140535133	-0.200247829755743	0.0675386030621013	-2.96493887461097	0.00302743076121469	0.045837860116983	NFYC
ENSG00000066468	1068.19368874903	-0.263231464833736	0.0652540308275707	-4.03394949699441	5.48471108491997e-05	0.00261030563432166	FGFR2
ENSG00000066855	1916.6736339056	-0.249332243303718	0.0635287452247294	-3.92471537760929	8.683234159936e-05	0.00368466186392021	MTFR1
ENSG00000067445	1186.73013853488	0.248111265636052	0.0755418772570255	3.28442017388412	0.00102192442966717	0.0219097036950904	TRO
ENSG00000068308	1670.7780577598	0.168842465956678	0.0506047621545925	3.33649361775244	0.000848423766621709	0.0193917895213158	OTUD5
ENSG00000068366	1310.73124859861	-0.173578040660205	0.0567920776696596	-3.05637771644577	0.00224028840962037	0.0373834985867629	ACSL4
ENSG00000068438	2485.84765659203	-0.145696235285394	0.0462297169659983	-3.15157099907301	0.00162394676216545	0.0305823550831158	FTSJ1
ENSG00000069702	1040.66122535756	-0.261614446132664	0.0791733267392465	-3.30432554633302	0.000952052081533621	0.0207808322365207	TGFBR3
ENSG00000070371	153.639722839339	0.52192642578148	0.141707496498551	3.68312501933738	0.000230392095102694	0.00760117142410423	CLTCL1
ENSG00000070814	4324.63660077275	-0.292469089687003	0.0448002118825135	-6.5282970190853	6.65216827372753e-11	2.95906795624431e-08	TCOF1
ENSG00000071246	334.879616589861	0.314417621268285	0.100872559930608	3.11697870545349	0.00182714769538835	0.033150780971181	VASH1
ENSG00000071553	2998.69036501044	0.161397713794089	0.0532754313905229	3.02949614074453	0.00244962033414923	0.0395991257024124	ATP6AP1
ENSG00000071794	2890.93958614332	-0.172415582098168	0.0514966789372648	-3.34809128775491	0.000813702036350695	0.0189329183785433	HLTF
ENSG00000071889	717.87019825806	0.310969162091626	0.0703522075371951	4.42017632392298	9.86203992418348e-06	0.000710728016882497	FAM3A
ENSG00000071994	3348.502160887	-0.240338109287014	0.0494749081353396	-4.85777777756686	1.18710532271717e-06	0.000150133908461289	PDCD2
ENSG00000072041	2942.11009724692	-0.243583513574052	0.0483807220655237	-5.03472257491648	4.78541366479324e-07	7.17812049718986e-05	SLC6A15
ENSG00000072062	1243.88918068772	0.308354859535522	0.0652675806952612	4.724472031149	2.30713963997074e-06	0.000243424266376565	PRKACA
ENSG00000072135	678.664601010391	0.284622012448329	0.0742284464668305	3.8344061609253	0.000125868012146002	0.00487596803808838	PTPN18
ENSG00000072274	3626.25222412554	-0.193180533835936	0.044362715897195	-4.35456959586532	1.33328618025987e-05	0.000891160193023438	TFRC
ENSG00000072422	333.723542141739	-0.287959172512755	0.0978371136105969	-2.94325089821094	0.00324785081817929	0.0477189926588984	RHOBTB1
ENSG00000072778	2535.14911557017	0.206631946915132	0.0567907486079566	3.63847901251617	0.000274252972808305	0.00858704696414353	ACADVL
ENSG00000073111	3427.59027419039	-0.266748297184601	0.0465920399207313	-5.72519034664353	1.03317833226216e-08	2.89739141003954e-06	MCM2
ENSG00000073464	915.682869577937	0.30029530573628	0.0668378658678778	4.49289189349479	7.02624573331559e-06	0.000562972484222181	CLCN4
ENSG00000073605	169.261219013944	0.62437978422946	0.180482740688518	3.45949857503012	0.000541182140806355	0.0141607497290101	GSDMB
ENSG00000074410	12197.4972424386	0.172589346509799	0.0359007015365952	4.8074087447531	1.52899173836699e-06	0.000179309031135766	CA12
ENSG00000074590	432.827056179092	-0.328449075629774	0.0994758547177621	-3.30179696934161	0.000960675800450079	0.0208708132154681	NUAK1
ENSG00000074657	2024.24153842289	-0.221038767479128	0.0532222488705022	-4.15312716335887	3.27962365998381e-05	0.00174822914106575	ZNF532
ENSG00000074800	26318.8600305663	-0.185075667791703	0.0450403499888481	-4.10910811833229	3.97190101031769e-05	0.00201722531626371	ENO1
ENSG00000075618	1963.56945796475	-0.194231051865102	0.0544772796580729	-3.56535886307457	0.000363358660091686	0.0106288587645867	FSCN1
ENSG00000075624	46935.0686237415	-0.16464941099825	0.041463535529952	-3.97094480472638	7.15881648227624e-05	0.00315183387786224	ACTB
ENSG00000076003	2825.62198698404	-0.192321344153356	0.0526644387554635	-3.65182557145174	0.000260382725031347	0.00827324421897629	MCM6
ENSG00000077454	1223.04970012612	0.281209850551751	0.0838274978938797	3.35462536300135	0.000794725341411188	0.0185723856960223	LRCH4
ENSG00000078549	2090.76887166818	-0.299927363989514	0.0618653537492617	-4.84806674192974	1.24670460412839e-06	0.000153707725705478	ADCYAP1R1
ENSG00000079277	255.166984903113	0.401382806459665	0.10908706298718	3.679472115835	0.000233717241374541	0.00765216348662837	MKNK1
ENSG00000079335	230.907889859318	-0.479802806063367	0.11926802654512	-4.02289548978036	5.74870096126758e-05	0.00267719286643869	CDC14A
ENSG00000079785	5656.01852844359	-0.195666286664958	0.055479918306158	-3.52679478699305	0.000420622637090668	0.0118731554014652	DDX1
ENSG00000079819	2917.74591396009	-0.158287123919747	0.0508192468716823	-3.11470817974573	0.00184126973982272	0.0333512497534395	EPB41L2
ENSG00000080166	1746.11686619516	-0.60806024710821	0.0706840947277332	-8.60250455849206	7.79950548965038e-18	1.43733744023557e-14	DCT
ENSG00000080200	2012.12974927277	-0.264324500781034	0.0731711670168883	-3.61241335292666	0.000303360487683113	0.00925141912792471	CRYBG3
ENSG00000080345	1935.29421353593	-0.197407290173854	0.0638843807899922	-3.09007127771643	0.00200108466444731	0.0348837732045545	RIF1
ENSG00000080608	1155.45762304948	-0.181097492833858	0.0592421339638342	-3.05690360418841	0.00223636182319931	0.0373834985867629	PUM3
ENSG00000080644	5222.6117098857	0.364916341607484	0.0429642866620921	8.49348074780103	2.00538703029723e-17	3.23368658635428e-14	CHRNA3
ENSG00000080824	36816.492020566	-0.212655935828346	0.0488175506650377	-4.35613694114822	1.32377975236415e-05	0.000891160193023438	HSP90AA1
ENSG00000081148	14922.2206034465	-0.188848727355011	0.0456292550170771	-4.13876420477021	3.49181597817954e-05	0.00182366097645814	IMPG2
ENSG00000081181	660.370715116972	-0.417052069896067	0.0874555034792146	-4.76873442270202	1.85386861698819e-06	0.000207955697036067	ARG2
ENSG00000081760	1161.92701178842	0.171804026775275	0.0583175274454349	2.94601013282026	0.0032190185480902	0.0475662534597521	AACS
ENSG00000082293	229.304146537118	-0.543192671455467	0.13257793675731	-4.09715737581439	4.18254565966031e-05	0.00209142182960435	COL19A1
ENSG00000083520	2041.36926254239	-0.190046079135353	0.0565763100816482	-3.35911053338557	0.000781937845555598	0.0183734029283556	DIS3
ENSG00000084234	8635.09481153413	0.212371958415237	0.0391350732480181	5.42664011561527	5.74247489476642e-08	1.32282010968726e-05	APLP2
ENSG00000084463	3231.40091772141	-0.177953152924943	0.0511698371154746	-3.47769629446654	0.000505742594362631	0.0135074109053374	WBP11
ENSG00000084636	1299.1407608648	0.306749178742241	0.0897564196715051	3.41757369405884	0.000631819865031571	0.0158261674930238	COL16A1
ENSG00000084764	491.173423396938	0.353162406327529	0.0973970848120985	3.6260059221368	0.000287838755411922	0.00888306206893253	MAPRE3
ENSG00000085552	613.172720226425	-0.325037748358253	0.0854428567714154	-3.80415356696025	0.000142289891702421	0.00532040464626443	IGSF9
ENSG00000086696	95.6474960393323	-0.771473246509747	0.197532179434509	-3.90555730574281	9.40084762042735e-05	0.00389938695509687	HSD17B2
ENSG00000086712	1935.29296259392	-0.179869935165291	0.0486768707765776	-3.69518279001289	0.000219728651894697	0.00732428839648991	TXLNG
ENSG00000086717	1057.26714096914	-0.598055260129821	0.0778066070554623	-7.68643284629432	1.51294039909239e-14	1.50130239602245e-11	PPEF1
ENSG00000087095	2446.91868496809	-0.217489352946881	0.048279478999938	-4.50479908756182	6.64357678602694e-06	0.00053900717320596	NLK
ENSG00000089048	1242.08266796415	-0.235971861741962	0.0624395712959346	-3.77920374602773	0.000157330653625099	0.00572581812136501	ESF1
ENSG00000090273	3321.07560152937	-0.183585688005424	0.0499994707776355	-3.67175262358059	0.000240892798691648	0.00782749900030796	NUDC
ENSG00000090565	840.581653378536	0.231333339882239	0.0671195201527153	3.44658810664754	0.000567713412901971	0.0146177705118472	RAB11FIP3
ENSG00000090861	3200.07690887396	-0.24433271632545	0.0432027368229214	-5.65549162607259	1.55400806869534e-08	4.17639668461872e-06	AARS
ENSG00000090932	4072.10651538396	0.280406604202195	0.0589475045121664	4.75688676768871	1.9660137206097e-06	0.000216765615349274	DLL3
ENSG00000091039	1776.77037617302	-0.325964871432417	0.0642024465706017	-5.07714096337376	3.83156610316112e-07	6.02770765009494e-05	OSBPL8
ENSG00000091436	2039.18873741693	-0.24760447896461	0.0592363736935549	-4.17993984988906	2.91586212375681e-05	0.00158487156021166	MAP3K20
ENSG00000092820	5813.93462959407	-0.143905726689528	0.0406460711207768	-3.54045846797647	0.000399432496736137	0.0114250093301467	EZR
ENSG00000094916	3451.44413768565	-0.17777640212571	0.0591960976059836	-3.00317773156283	0.00267176349366627	0.042185739373678	CBX5
ENSG00000096063	3648.35502771481	-0.146131396028698	0.0440890290030701	-3.31446165481491	0.000918197725647602	0.0204219838980242	SRPK1
ENSG00000096070	776.549426133381	0.255670723106536	0.0691558069711488	3.69702465062985	0.000218141167493211	0.00729021000171611	BRPF3
ENSG00000096384	72856.3842594475	-0.172944298094082	0.0447349443967192	-3.86597771443223	0.00011064504176259	0.00444648298672091	HSP90AB1
ENSG00000096746	5297.5683237344	-0.173854480967877	0.0436647452685119	-3.98157552274211	6.84599610750265e-05	0.00305582525213786	HNRNPH3
ENSG00000097046	869.860058346266	-0.236533511545811	0.0742795089417105	-3.18437096469535	0.00145068971361595	0.0284013190576275	CDC7
ENSG00000099194	13827.8600981699	-0.204235647080065	0.0390159410205841	-5.23467182227681	1.65278259095821e-07	2.99099811184193e-05	SCD
ENSG00000099219	309.107568528015	0.319011121928179	0.0984917184458298	3.23896391455119	0.00119964750245635	0.0248004050988572	ERMP1
ENSG00000099260	2213.98876866357	-0.246256719909387	0.0496599227528812	-4.95886232314165	7.09071938383981e-07	9.52815417203474e-05	PALMD
ENSG00000099331	1832.85191769221	0.183309898486526	0.0589290439382615	3.11068848628487	0.00186651731115223	0.033581692209015	MYO9B
ENSG00000099337	365.51779563911	-0.455484946050469	0.0997089232982372	-4.56814626999911	4.92056616777861e-06	0.000425489285827149	KCNK6
ENSG00000099364	1492.69692814939	-0.174482436368239	0.0585428248929822	-2.98042393217611	0.00287849718776509	0.0444218115306843	FBXL19
ENSG00000099814	270.761553854599	0.317687927766387	0.108486213718865	2.92837142044292	0.00340742733879463	0.0493885535623042	CEP170B
ENSG00000099901	3573.27019979411	-0.174466865660441	0.0570857068145421	-3.05622677542108	0.00224141659010179	0.0373834985867629	RANBP1
ENSG00000100029	2812.09487385375	-0.187503661398413	0.0481927800160502	-3.89070025294177	9.99553470766056e-05	0.00406758352456849	1 PES
ENSG00000100211	163.806358477183	0.43170662007092	0.142209727408411	3.03570387158612	0.00239974926221498	0.0390868251042591	CBY1
ENSG00000100234	2030.40124156553	-0.24790565882359	0.0513375922263328	-4.82893038167129	1.37268384884174e-06	0.000163959459722764	TIMP3
ENSG00000100241	3306.53193511424	0.152364411552377	0.0424693026414458	3.58763629435451	0.000333689314265646	0.00991841510144431	SBF1
ENSG00000100243	1780.7397667777	0.229218921121047	0.065164660794994	3.51753417150689	0.000435576264189271	0.0121621943897004	CYB5R3
ENSG00000100285	5612.48944097834	-0.303477743044747	0.0421891123559024	-7.1932715835461	6.32569386143429e-13	4.29481320065802e-10	NEFH
ENSG00000100353	3902.67996843778	-0.162282122008042	0.0460059640283887	-3.52741487838193	0.000419638665792747	0.0118713569928211	EIF3D
ENSG00000100417	204.244555093501	0.38336621475545	0.123593264618989	3.10183743375729	0.00192323543198257	0.0340793091656253	PMM1
ENSG00000100422	1617.18252690244	0.197797269657784	0.0541149792430483	3.65512973347751	0.000257051956863142	0.00820784713746171	CERK
ENSG00000100522	1315.73624705827	-0.184949817903971	0.0607105857777679	-3.04641794399716	0.00231585680481738	0.038251668094935	GNPNAT1
ENSG00000100591	3057.29662161261	-0.157201902922056	0.0518173300680577	-3.03377080053305	0.00241517843127366	0.0392663391585238	AHSA1
ENSG00000100600	1954.37200983439	-0.186154148530502	0.0519914669785702	-3.58047501539495	0.000342970138487849	0.0101242901292752	LGMN
ENSG00000100612	639.160289828072	0.294133153537958	0.084183524673723	3.49395151459806	0.000475927444782497	0.0130754527516707	DHRS7
ENSG00000100714	3323.21257481966	-0.174473520119424	0.0469991121131804	-3.71227268505132	0.000205406513742298	0.00697301059809381	MTHFD1
ENSG00000100867	101.494139678337	0.69383302121189	0.172421131651307	4.02406024462855	5.72032737841366e-05	0.00267363127469334	DHRS2
ENSG00000101000	723.287849506581	-0.332701674556861	0.0795517260100056	-4.18220560689048	2.88694708078521e-05	0.00157803463314107	PROCR
ENSG00000101003	938.646484428986	-0.212146264941557	0.0675460092871689	-3.14076682220597	0.00168506135081512	0.0313698522235791	GINS1
ENSG00000101057	2726.0502383492	-0.24507909522596	0.0515797247948328	-4.75146186221048	2.01951253335008e-06	0.00022077721762895	MYBL2
ENSG00000101187	288.592018661284	-0.407822532665933	0.113100225900755	-3.60585073476152	0.000311131947967076	0.00939953660134726	SLCO4A1
ENSG00000101194	411.603416022221	-0.381954607713577	0.117114902996573	-3.26136638412923	0.00110876673929476	0.0233329379068554	SLC17A9
ENSG00000101224	2102.61879019056	-0.218198344136593	0.0491056977015988	-4.44344249953482	8.85308243780371e-06	0.000660143141315999	CDC25B
ENSG00000101266	4057.25546133991	-0.183094335557613	0.0525747725106879	-3.4825511707234	0.000496660290816348	0.0134316933994358	CSNK2A1
ENSG00000101331	218.134145733418	0.500704945475268	0.127445329497453	3.92878222724728	8.53771109069642e-05	0.00364690308178754	CCM2L
ENSG00000101335	60.6809108043122	-0.69813301157022	0.205263151522725	-3.40116093118121	0.000671003127769564	0.0165822612035007	MYL9
ENSG00000101557	3468.73167572203	-0.160670714652629	0.0508012463539474	-3.16273174742974	0.00156296278969422	0.0299680658624116	USP14
ENSG00000101846	782.06804674332	-0.365583670614928	0.0765847432698779	-4.77358354948901	1.80976419108696e-06	0.000204789105833525	STS
ENSG00000101868	1631.39008419378	-0.217890751116659	0.0580868345738793	-3.75112110541208	0.000176045636270371	0.00623897996672468	POLA1
ENSG00000101972	5106.60761583271	-0.145973192395894	0.0481619621157462	-3.03088134252257	0.00243841053306241	0.0395169546187251	STAG2
ENSG00000102003	4954.90637309871	-0.188318005115572	0.0428122957696426	-4.39868971589009	1.08906400251361e-05	0.000767700854230903	SYP
ENSG00000102057	38.2769941812604	0.910196197733379	0.294416539783506	3.09152535520822	0.00199130975114405	0.0348546754270803	KCND1
ENSG00000102172	5281.93575914228	-0.212726842286928	0.0551847070194283	-3.85481510687437	0.000115817124526688	0.00458294756562662	SMS
ENSG00000102181	567.563103849763	0.285409071790032	0.0858465508515665	3.32464227110906	0.000885320502035575	0.0198965757426114	CD99L2
ENSG00000102804	1723.46441369388	0.198821005549653	0.0554953050065651	3.58266353389953	0.000340108564310183	0.0100628451367004	TSC22D1
ENSG00000102897	547.879729748449	-0.291626973111914	0.0858133454287443	-3.39838718156104	0.000677844138936986	0.0166555988424517	LYRM1
ENSG00000103064	1601.784684098	-0.200886631262751	0.0614853136240566	-3.26722951257993	0.00108605594036586	0.0230090669027572	SLC7A6
ENSG00000103154	405.115593391338	-0.325484310038222	0.099042535990505	-3.2863083197852	0.00101509834259201	0.0218610494481418	NECAB2
ENSG00000103175	151.511881091927	0.546215538505595	0.178735645391486	3.05599667771482	0.00224313741411175	0.0373834985867629	WFDC1
ENSG00000103187	6564.18403762251	-0.210394885331397	0.0594541636153887	-3.53877462127715	0.000401988905699084	0.011472692220173	COTL1
ENSG00000103197	1795.12998292768	0.226490328038471	0.0659787453939545	3.43277712672638	0.000597432980739297	0.0151412287849449	TSC2
ENSG00000103202	1620.12746282032	-0.213635915700327	0.0569074464309391	-3.75409421963061	0.000173969421171627	0.00619568482687708	NME4
ENSG00000103257	9133.39869249756	-0.195964502205609	0.0409793590336808	-4.7820294613331	1.73534237710074e-06	0.000199212776086117	SLC7A5
ENSG00000103356	996.570336850544	-0.18788485340899	0.0630873826069534	-2.9781684648347	0.00289976553399343	0.0445197455303638	EARS2
ENSG00000103460	249.668763701925	0.430820280547284	0.119751763180577	3.59761116750857	0.000321153246645155	0.00963459739935466	TOX3
ENSG00000103489	165.383366453257	0.422421772593314	0.131645142211088	3.20879119045637	0.00133294258115777	0.0267417718459335	XYLT1
ENSG00000103496	297.103282073907	0.336292677007321	0.108452431320792	3.10083114699936	0.00192978300322582	0.0341484235138725	STX4
ENSG00000103994	2976.55296085266	-0.175074575519998	0.0559711820839269	-3.12794136199373	0.00176035297467844	0.0323023518824352	ZNF106
ENSG00000104237	567.090240122796	-0.446008970329325	0.0963832680303775	-4.6274522481304	3.70191550193161e-06	0.00034604862300665	RP1
ENSG00000104356	776.478170968454	-0.266203090305783	0.0768087317724749	-3.46579202862427	0.000528672047274434	0.0138897543988599	POP1
ENSG00000104549	5538.69124657824	-0.13450421701192	0.0426717928665303	-3.15206388052701	0.00162120801428622	0.0305754143045209	SQLE
ENSG00000104626	1367.45316369002	-0.199586090411811	0.0661231145913172	-3.01840122996896	0.00254112220208451	0.0405698965431809	ERI1
ENSG00000104738	5400.12292127469	-0.180263603802248	0.0464158199132608	-3.8836673388322	0.000102892660080589	0.00416954690573263	MCM4
ENSG00000104774	1222.25431373223	0.22042992997485	0.0598679558556469	3.68193513248304	0.000231470312381573	0.00761726283092423	MAN2B1
ENSG00000104833	718.491983952921	-0.26346275507439	0.0752731309672581	-3.50009029369311	0.000465100587484031	0.0128475322881028	TUBB4A
ENSG00000104899	123.910175649371	0.773058928623282	0.215556757261252	3.58633586089043	0.000335356984936264	0.00994506920845473	AMH
ENSG00000104936	474.73361141184	0.592901670245918	0.121181196198589	4.89268705743988	9.94685013258682e-07	0.00012704392743601	DMPK
ENSG00000104957	391.828285035508	0.30354239524394	0.0988056093243011	3.07211703181394	0.00212546374821698	0.0361632947811903	CCDC130
ENSG00000104980	2208.05992783835	-0.194416020241686	0.0484137603906131	-4.01571823120316	5.92650291599525e-05	0.00272070774435369	TIMM44
ENSG00000105088	782.411244897434	-0.290880300407192	0.0775789455396821	-3.74947478834196	0.000177205310084643	0.0062628726029915	OLFM2
ENSG00000105220	8061.1920762114	-0.13511247589979	0.0442176008010541	-3.05562657068832	0.00224590786083265	0.0373834985867629	GPI
ENSG00000105223	1693.28774955058	0.189809930548178	0.0515747761713258	3.68028607468213	0.000232972438933761	0.00764718692683338	PLD3
ENSG00000105281	2106.86416078275	-0.157461234436495	0.0529307379415208	-2.974854320196	0.00293127717556283	0.0447496752245687	SLC1A5
ENSG00000105290	1522.54414737541	0.265964205232418	0.053455944785052	4.9753906006501	6.51162018393379e-07	9.05117541277335e-05	APLP1
ENSG00000105392	701.819400021587	-0.447434798944126	0.0775184585003365	-5.77197750832705	7.83465758814133e-09	2.24593517526718e-06	CRX
ENSG00000105397	1311.83411868979	0.271094703900729	0.0798141758410151	3.39657336612399	0.000682352627056681	0.0167027493150497	TYK2
ENSG00000105429	1739.94074723146	0.228249832953594	0.0682206701894523	3.34575770539533	0.000820580663078385	0.0190044713711152	MEGF8
ENSG00000105443	1219.6111744861	0.346157096407625	0.0897029250316744	3.85892763569745	0.00011388565052707	0.00453433608580001	CYTH2
ENSG00000105464	316.0655505739	-0.352626423065453	0.104620231652994	-3.37053758621993	0.000750216709607693	0.0177730234871903	GRIN2D
ENSG00000105676	1532.3597803511	-0.194947045319939	0.0659294477411085	-2.95690396324047	0.00310744886958324	0.0463959379833608	ARMC6
ENSG00000105711	98.8874610020528	0.621531329501621	0.185653625476468	3.34780065784604	0.00081455579070477	0.0189329183785433	SCN1B
ENSG00000105821	1315.36404070366	-0.213042894738285	0.0676895239814962	-3.14735401000194	0.00164755356401323	0.0309365953067986	DNAJC2
ENSG00000105825	12929.2007365449	0.323401986368812	0.0482575561133882	6.70158235135097	2.06174608491899e-11	1.02294324982519e-08	TFPI2
ENSG00000105865	220.227569010303	-0.400354944587557	0.129349130348475	-3.09514987467618	0.00196713469084421	0.0346194236178585	DUS4L
ENSG00000106105	5368.21862858199	-0.182109740015658	0.0440988755751193	-4.12957785523232	3.63429920350184e-05	0.00187529838900695	GARS
ENSG00000106348	2414.74990466711	0.141366515690662	0.0435032521266106	3.24956201617372	0.00115582873079259	0.024009968803904	IMPDH1
ENSG00000106404	428.91044373091	0.426282552520282	0.120803693649718	3.52872118096264	0.000417572833033529	0.0118388781233682	CLDN15
ENSG00000106624	1190.5483654401	-0.247919471918476	0.0675523957105231	-3.67003226622584	0.000242519854009214	0.00786056813245944	AEBP1
ENSG00000106665	110.176144379755	0.636045335076777	0.159403112127505	3.9901688655113	6.60262702453746e-05	0.00297268281883163	CLIP2
ENSG00000106701	1247.35200366145	-0.229239333503541	0.0636186806558092	-3.60333366144097	0.0003141618233196	0.00946889607668889	FSD1L
ENSG00000106789	1144.26634119139	-0.199356716243917	0.0625016447716386	-3.18962352066581	0.00142458245065595	0.0280566620052852	CORO2A
ENSG00000106799	2378.86657154718	-0.15150827879514	0.050044087798893	-3.02749606315117	0.00246588926075361	0.039762464329652	TGFBR1
ENSG00000106829	1081.41246395816	0.237183764716456	0.0627096118415543	3.78225534732598	0.000155413814384564	0.00567942834436509	TLE4
ENSG00000106948	979.593409073369	-0.26938282429829	0.0687552724009272	-3.91799515719259	8.92884996651071e-05	0.00373968066779183	AKNA
ENSG00000107130	1985.80401831596	-0.227095193002973	0.0497942938858652	-4.56066700179551	5.09913897794692e-06	0.000427135667633216	NCS1
ENSG00000107438	1730.78315128999	-0.287500288357928	0.0596401550144479	-4.82058251338014	1.43139635256367e-06	0.000169403788514415	PDLIM1
ENSG00000107937	3650.20841881687	-0.230471392137013	0.0440434037165852	-5.23282427534604	1.66939429498154e-07	2.99099811184193e-05	GTPBP4
ENSG00000107949	2126.83236620344	-0.263134238013041	0.0570895275551769	-4.60915073712463	4.04317124626767e-06	0.000367302176597556	BCCIP
ENSG00000107951	968.250462392768	-0.245015916608235	0.064059526552744	-3.82481622630318	0.000130869669944313	0.00500955116404045	MTPAP
ENSG00000108091	1351.15725251587	-0.193308076062688	0.0618863697420757	-3.12359695468226	0.00178654994454866	0.0326437596100251	CCDC6
ENSG00000108179	1875.2201279202	-0.265558930250454	0.0597259293248104	-4.44629214233323	8.73651191288943e-06	0.000655238393466708	PPIF
ENSG00000108309	404.221588713231	0.366482218318762	0.0940781619230148	3.89550785036233	9.79931879867383e-05	0.00403869688507644	RUNDC3A
ENSG00000108312	6259.04822409943	-0.197873132546859	0.041887347426125	-4.72393562031683	2.31323674232106e-06	0.000243424266376565	UBTF
ENSG00000108424	15279.3367435471	-0.175025667034199	0.0394940075110315	-4.43170187237419	9.34922253444823e-06	0.000689171261110755	KPNB1
ENSG00000108439	1276.48908792291	-0.176265036534879	0.0571180208097488	-3.08597941658361	0.0020288286622176	0.035168048499413	PNPO
ENSG00000108468	4038.31084912912	-0.152271779446369	0.0514390141885865	-2.96023906850369	0.00307400397808575	0.0461743861765194	CBX1
ENSG00000108515	322.260168603186	-0.445699688540923	0.119839833682424	-3.71912806322837	0.000199911682656603	0.00682238282082059	ENO3
ENSG00000108604	2940.30750020506	-0.17150803296903	0.0435217325759732	-3.94074460775749	8.12290728437948e-05	0.00350453190530085	SMARCD2
ENSG00000108691	125.933223910912	-1.47161130889871	0.165240267817444	-8.90588794327381	5.29604050006252e-19	1.36637844901613e-15	CCL2
ENSG00000108932	267.942515405724	-0.343145227784929	0.106544322287049	-3.22068056203349	0.00127886604475815	0.0258174835326762	SLC16A6
ENSG00000108984	525.053065086371	0.261512346141466	0.0866266756767255	3.01884314616182	0.00253741866248304	0.040560967467201	MAP2K6
ENSG00000109047	196.532666625625	-0.966335066972032	0.139401956521849	-6.93200505274528	4.14917135674789e-12	2.32714393487164e-09	RCVRN
ENSG00000109084	5588.11080839537	-0.14471573504516	0.0468710350477787	-3.08753017503543	0.00201827280036828	0.0351028898039833	TMEM97
ENSG00000109133	3267.20477572552	-0.269428199131166	0.0515502597819727	-5.22651486666971	1.72734936482864e-07	3.05243928853281e-05	TMEM33
ENSG00000109163	25.2293744607719	-1.24619997156825	0.385342065895479	-3.23400968091107	0.00122065317898346	0.0250019821357853	GNRHR
ENSG00000110200	553.675074725484	-0.292388038590213	0.085980623982053	-3.40062708373975	0.00067231476854761	0.0165829072930481	ANAPC15
ENSG00000110721	595.542445147198	0.281439321095603	0.0877571879816823	3.20702300937842	0.0013411626824726	0.0268232536494521	CHKA
ENSG00000110880	3035.73699761595	-0.1852091024902	0.0475579206775496	-3.89439024775594	9.84460519400248e-05	0.00404443971345962	CORO1C
ENSG00000110955	14652.3380847158	-0.156573028478927	0.0499115362520805	-3.13701080423867	0.0017067983748662	0.0316346250513994	ATP5F1B
ENSG00000111052	383.156209824292	-0.396221590003616	0.0937811478294366	-4.22495991117788	2.38983316913191e-05	0.00135809902563003	LIN7A
ENSG00000111271	493.89539321999	0.305475638623178	0.100558545002514	3.0377889677654	0.00238320786782154	0.0388664747090997	ACAD10
ENSG00000111300	1525.87264926446	-0.192202415458739	0.0590627930820547	-3.25420464270486	0.00113710334373329	0.0237741217733541	NAA25
ENSG00000111305	362.525303382047	-0.500680349311908	0.114953828647501	-4.35549085404728	1.32769060774116e-05	0.000891160193023438	GSG1
ENSG00000111602	2741.26462725428	-0.19013401115513	0.04613876072519	-4.12091716740288	3.7736709505658e-05	0.00193945638495214	TIMELESS
ENSG00000111615	1064.9910202702	-0.237705912940427	0.0697947960719372	-3.40578275628779	0.000659746549165547	0.0163983246324385	KRR1
ENSG00000111653	253.87452432449	0.326285552809911	0.108939627359596	2.99510435934284	0.00274350958661523	0.0430550774541806	ING4
ENSG00000112041	94.8722814622839	-0.752305551441582	0.199867018171295	-3.76403049550087	0.000167196480731057	0.00602467765762749	TULP1
ENSG00000112118	4877.49305625445	-0.160101310056567	0.042775997691748	-3.74278377351447	0.000181992825143655	0.00637963979443791	MCM3
ENSG00000112130	1041.80432867125	-0.225837444069557	0.0675717342209013	-3.34218807129122	0.000831207207823659	0.0190793113539594	RNF8
ENSG00000112297	37.3451934815322	-1.96532051077256	0.349136882557515	-5.62908305870208	1.81170146520858e-08	4.76958140840626e-06	CRYBG1
ENSG00000112308	1050.93338656078	0.220210298527485	0.060632304649611	3.63189721716932	0.000281345184347184	0.00874542862187632	C6orf62
ENSG00000112394	272.121453343252	0.362291379131451	0.117771804222744	3.07621490154164	0.00209646684891124	0.036101146796202	SLC16A10
ENSG00000112599	437.369819014516	-0.337098871298734	0.0969246332049195	-3.4779483826989	0.000505267212215438	0.0135074109053374	GUCA1B
ENSG00000112619	72.657496097019	-0.616351329331313	0.210396372265249	-2.92947698049789	0.00339532960833247	0.0492685623706287	PRPH2
ENSG00000112759	2149.90135646826	-0.153095637926569	0.0498582376194511	-3.0706187229298	0.00213615741265636	0.0361632947811903	SLC29A1
ENSG00000112972	3065.09438386188	-0.289799367283583	0.0553755148919811	-5.23334849073427	1.66466462503479e-07	2.99099811184193e-05	HMGCS1
ENSG00000112996	1296.98205874581	-0.176567923599338	0.0570037994799204	-3.09747639999916	0.0019517593617557	0.034442812266277	MRPS30
ENSG00000113013	9576.44816453513	-0.224323442178382	0.0430771716840582	-5.20747842554852	1.91424086121425e-07	3.33698744725186e-05	HSPA9
ENSG00000113319	1096.40984860661	-0.19695772162618	0.064078608921385	-3.07368909752424	0.00211429646159648	0.0361632947811903	RASGRF2
ENSG00000113407	3370.97829687523	-0.156521404069011	0.0528094009997093	-2.96389281275644	0.0030377407801282	0.0458862483180957	TARS
ENSG00000113552	2178.01387759632	-0.184979461729975	0.0563181307500977	-3.28454547880488	0.0010214701103251	0.0219097036950904	GNPDA1
ENSG00000113569	1596.93594472263	-0.203493699429734	0.0531224844283605	-3.83065102506944	0.000127804660304154	0.00492143318783162	NUP155
ENSG00000114270	75.1231854904651	0.8222609968892	0.219663975471791	3.74326739340467	0.000181642751675574	0.00637963979443791	COL7A1
ENSG00000114346	1927.11474519468	-0.202119974809227	0.0551870316094176	-3.66245418379661	0.000249810441951468	0.00803629601290259	ECT2
ENSG00000114446	1537.79653454867	-0.257851099926972	0.0644028072023283	-4.00372454444268	6.23529620521729e-05	0.00283247800166665	IFT57
ENSG00000114738	977.536414700768	-0.206158639775714	0.064691366767422	-3.18680297043181	0.00143854735149999	0.0282454502805934	MAPKAPK3
ENSG00000114850	2237.70645689677	-0.180858406936053	0.0520503478060949	-3.47468200615704	0.000511459263805082	0.0136037618620321	SSR3
ENSG00000115053	27738.3760582181	-0.150591284722392	0.042425453687873	-3.54955036734084	0.000385889637121563	0.0110868069462543	NCL
ENSG00000115091	3604.66927187784	-0.192967659868479	0.0537243445535317	-3.59181040684831	0.000328388727909428	0.00980605229173986	ACTR3
ENSG00000115232	2138.24729728197	-0.417940550489647	0.0511024970304304	-8.17847609757253	2.87456005878951e-16	3.70818247583847e-13	ITGA4
ENSG00000115233	2492.48578001308	-0.184331621599052	0.0573945731954682	-3.21165593428626	0.00131972327457832	0.0265591735445559	PSMD14
ENSG00000115267	22.9663860918959	-1.86238249373176	0.439878062706923	-4.23386081649769	2.29713146645699e-05	0.00131702204076867	IFIH1
ENSG00000115364	1357.68725435409	-0.180703803236718	0.0592260235809753	-3.05108788858086	0.0022801382071353	0.0378555764118988	MRPL19
ENSG00000115459	258.382729586988	0.426404274358051	0.117318279550715	3.63459365404113	0.000278419107256182	0.00867537797972161	ELMOD3
ENSG00000115539	672.732334248313	-0.306050581041647	0.0732629312069753	-4.17742746569916	2.94824636957964e-05	0.00159131289404089	PDCL3
ENSG00000115541	5432.33025005091	-0.151335800715529	0.0514059256808194	-2.943936884926	0.00324066079381667	0.0476676445156614	HSPE1
ENSG00000115761	1183.28538655694	-0.181382110122415	0.0587823119430444	-3.08565798327498	0.00203102295597385	0.035168048499413	NOL10
ENSG00000115946	1657.99185500792	-0.251291837191621	0.0647132221623142	-3.88316064005172	0.000103107400227032	0.00416954690573263	PNO1
ENSG00000115963	209.967669445094	-0.494600456216607	0.121315752537707	-4.07696812549449	4.56267445881971e-05	0.00223796579919294	RND3
ENSG00000116005	972.972541326854	0.252533679115248	0.0638051025998497	3.95789159213487	7.56142595501719e-05	0.00331776853128305	PCYOX1
ENSG00000116132	456.177394260869	-0.323251954126084	0.0927801676895828	-3.48406305114253	0.000493863129859222	0.0133841058302184	PRRX1
ENSG00000116161	2286.00633299564	-0.203267738796782	0.0600993168477208	-3.38219716060701	0.000719085146596066	0.0173063402818829	CACYBP
ENSG00000116183	590.410535884697	-0.806285611491056	0.110565123923586	-7.29240453841756	3.04471297363321e-13	2.18204429777047e-10	PAPPA2
ENSG00000116649	3356.36565200083	-0.138849061556602	0.0465920958630013	-2.98009907012709	0.00288155173080011	0.0444218115306843	SRM
ENSG00000116703	410.315688812297	-1.05865002345538	0.140073880090758	-7.55779751920527	4.09951539624492e-14	3.52558324077063e-11	PDC
ENSG00000116761	737.957314342006	-0.26093336444247	0.0811542318401648	-3.21527736170783	0.00130318539738954	0.0262673306661328	CTH
ENSG00000116852	3187.61988719897	-0.180560326833616	0.056444292727183	-3.19891202652381	0.00137947256519081	0.0274194084606494	KIF21B
ENSG00000116962	149.009489965653	0.462695977931728	0.141911306225568	3.26045887560413	0.00111232096184799	0.0233696097847541	NID1
ENSG00000117115	44.4371654853905	-0.829828267417404	0.246529907467173	-3.36603487967439	0.000762570652352496	0.0180167791489875	PADI2
ENSG00000117143	1213.82775556897	-0.219542341520733	0.067551163981591	-3.25001567079676	0.00115398649280147	0.024009968803904	UAP1
ENSG00000117148	1141.65420270689	-0.420884581877902	0.0615780301923914	-6.83497962768393	8.20166833143341e-12	4.23206085901964e-09	ACTL8
ENSG00000117154	1317.96195908056	0.30850273916997	0.0690147728105941	4.47009714886163	7.81840761244442e-06	0.000614984501222762	IGSF21
ENSG00000117155	2267.68006665188	-0.384537611107852	0.0578935219373323	-6.64215266647795	3.09134514910103e-11	1.47697601568161e-08	SSX2IP
ENSG00000117385	1544.32732103485	0.202163548234313	0.0604587327629565	3.34382708660046	0.000826312224499832	0.0190589193401694	P3H1
ENSG00000117461	542.635884274853	0.354907624762137	0.0828107521681661	4.28576743321225	1.82109424843353e-05	0.00110811867003738	PIK3R3
ENSG00000117500	1684.99312453756	-0.161392038234771	0.0522936356562256	-3.08626539749025	0.00202687821640288	0.035168048499413	TMED5
ENSG00000117505	3382.68032805954	-0.184399703785783	0.0452752251140774	-4.07286111380256	4.64391189541603e-05	0.00226918422162374	DR1
ENSG00000117676	392.4826387036	-0.29907761898253	0.0962940724514562	-3.10587776971735	0.00189715118312868	0.0338964685074238	RPS6KA1
ENSG00000117682	1435.17568658106	-0.276634585638199	0.0609784269587947	-4.53659760402036	5.71690375320386e-06	0.000474827041105581	DHDDS
ENSG00000117877	1414.40492328336	-0.272138104143384	0.0610724168515008	-4.45599041552744	8.35067628780169e-06	0.00063741848587362	CD3EAP
ENSG00000117984	2645.40689191081	0.14823062418333	0.0484106363326245	3.0619433127227	0.00219905093941974	0.0368891509993688	CTSD
ENSG00000118965	1132.29293449158	-0.206649778187705	0.062662518224966	-3.29782115435909	0.000974381753547949	0.0210544801017899	WDR35
ENSG00000119242	60.7647996438144	0.721841293549178	0.225742656808641	3.19762912226675	0.00138562362063652	0.027499299548017	CCDC92
ENSG00000119772	1513.97813539962	-0.1895155320935	0.0538722210026446	-3.51787115077726	0.000435023534325306	0.0121621943897004	DNMT3A
ENSG00000119801	448.228653457864	0.360004218166013	0.0935657375846236	3.84760733425967	0.000119277025292382	0.00468180412196998	YPEL5
ENSG00000119812	2151.72547337992	-0.157121809171886	0.0520820467315097	-3.01681325969909	0.00255447124481758	0.0406823198248726	FAM98A
ENSG00000119900	1261.50123388264	-0.201268969310083	0.0592208023070281	-3.39861942880495	0.000677268860533774	0.0166555988424517	OGFRL1
ENSG00000119969	815.869724102658	-0.313065111241687	0.0725712813428781	-4.3138980799105	1.60400915685837e-05	0.00102943871261059	HELLS
ENSG00000120254	1607.02816796133	-0.206413087333831	0.0567277623913696	-3.63866083611354	0.000274059448066688	0.00858704696414353	MTHFD1L
ENSG00000120256	43.5183318594088	0.865636205104171	0.255159409848743	3.3925309892248	0.000692500982914846	0.0168870750086985	LRP11
ENSG00000120526	1530.46756361573	-0.210042827278328	0.0674430701683715	-3.11437226617881	0.00184336752513197	0.0333512497534395	NUDCD1
ENSG00000120685	2620.8456985881	-0.162579274881605	0.0538758347048837	-3.01766600503115	0.00254729481269551	0.0406181743927962	PROSER1
ENSG00000120694	6415.88422031339	-0.228382770057266	0.0457458615548589	-4.99242471984897	5.96259568912128e-07	8.45247081205105e-05	HSPH1
ENSG00000120705	2977.14678077302	-0.174268541799244	0.0548416780511017	-3.17766611074263	0.00148465616362682	0.0288869751293907	ETF1
ENSG00000120802	4657.25754596036	-0.158677693784276	0.0462242379168357	-3.43278117574941	0.000597424059336483	0.0151412287849449	TMPO
ENSG00000120875	390.218833220718	-0.30566545524581	0.0918235876692733	-3.32883372349536	0.000872104534640275	0.0196680917777265	DUSP4
ENSG00000121390	1665.23790652854	-0.219940977346848	0.0569081789184527	-3.86483949279092	0.000111162275668847	0.00445339551592586	PSPC1
ENSG00000121413	84.0350444552345	0.754096775363377	0.187091508755355	4.03063068110403	5.56273906599527e-05	0.00261895379384449	ZSCAN18
ENSG00000121579	2974.89063693924	-0.190621015049497	0.0576245875272366	-3.30798055533844	0.000939713340213341	0.0206161600148845	NAA50
ENSG00000121653	414.397924876086	0.363574164805895	0.0958915977687456	3.79151222073386	0.000149732778975531	0.00549431094097322	MAPK8IP1
ENSG00000121892	3209.71933911236	-0.139300555934267	0.0450207855715418	-3.09413872205555	0.00197385170352224	0.0346205631672285	PDS5A
ENSG00000121905	378.54092672038	-0.447157534898959	0.114857294239445	-3.89315748607801	9.89478709706025e-05	0.00405215090641515	HPCA
ENSG00000122068	370.438671588146	0.388246270861797	0.100685575467469	3.85602673530171	0.000115244889337639	0.00457433560755553	FYTTD1
ENSG00000122420	987.875945717512	-0.217908908282901	0.0634063541429893	-3.43670458944049	0.000588837452615812	0.0149822547115266	PTGFR
ENSG00000122694	153.796261857058	0.471274333955373	0.14106868854366	3.34074371017857	0.000835543131873045	0.0191447715828815	GLIPR2
ENSG00000122741	439.20197851601	0.270045469403767	0.0909897488381429	2.96786696141053	0.00299874092799043	0.0455639080931407	DCAF10
ENSG00000123094	2030.05648252575	-0.198505931064145	0.0571890080098396	-3.47105043385246	0.000518426619783044	0.0137324505034934	RASSF8
ENSG00000123329	329.875097255273	0.462096998031491	0.100978966376412	4.57617080678926	4.73563943528038e-06	0.000415576521871544	ARHGAP9
ENSG00000123643	414.7668341807	0.266465959807666	0.0901992076159529	2.95419402066386	0.00313486848961142	0.0466141084009663	SLC36A1
ENSG00000123933	1714.42741937645	0.270306809407882	0.0543331897787053	4.97498509674879	6.5252659952552e-07	9.05117541277335e-05	MXD4
ENSG00000124104	290.334112642618	0.314411457228144	0.103400188241695	3.04072422472981	0.00236009888160364	0.0385871680262192	SNX21
ENSG00000124126	2774.8879379572	0.193181152830668	0.0467711857600529	4.1303454186886	3.62218584537172e-05	0.00187529838900695	PREX1
ENSG00000124145	421.218122919051	-0.345159461488159	0.0879290105727513	-3.92543324711449	8.65737764057524e-05	0.00368466186392021	SDC4
ENSG00000124207	4747.96149202096	-0.126704562707237	0.042529851467511	-2.97919128177599	0.00289010298094902	0.0444896520933679	CSE1L
ENSG00000124357	365.732238814031	0.302280737854177	0.0994050232717437	3.04090002602616	0.00235872134914352	0.0385871680262192	NAGK
ENSG00000124507	865.977375909472	-0.372158738405388	0.0743193578464317	-5.00756127595169	5.512400536022e-07	7.90110743496487e-05	PACSIN1
ENSG00000124571	4544.46080625585	-0.130858945333293	0.0426024640489995	-3.07162856079837	0.00212894463689722	0.0361632947811903	XPO5
ENSG00000124587	1180.31199719185	0.190351736603604	0.061967323606836	3.07180826158199	0.00212766346549889	0.0361632947811903	PEX6
ENSG00000125503	904.97292233108	0.270494331215493	0.0855482242077045	3.16189299919019	0.0015674714935886	0.0299680658624116	PPP1R12C
ENSG00000125630	2068.780978871	-0.219498156047064	0.0597136369880565	-3.67584637477309	0.000237062154504041	0.00772247927551044	POLR1B
ENSG00000125733	791.637756773724	-0.275233542994966	0.0696753613990806	-3.95022770558027	7.80768778316409e-05	0.0034026747433384	TRIP10
ENSG00000125753	654.323526427549	-0.234659299250668	0.0794095815380674	-2.95505019300696	0.00312618186295032	0.0466141084009663	VASP
ENSG00000125851	371.049228320034	-0.375946808901289	0.108340457609097	-3.47005003668844	0.000520361415995351	0.0137554554638115	PCSK2
ENSG00000125967	756.631320012347	0.233461879321052	0.0745764522435525	3.13050396335039	0.00174506644552275	0.0321590816389192	NECAB3
ENSG00000125977	2967.86934153091	-0.179277657040796	0.0519546511965782	-3.4506565420384	0.000559224745970774	0.014427998446046	EIF2S2
ENSG00000126091	118.285800481092	0.478037679040873	0.156944664955772	3.04589951608477	0.00231985350162831	0.0382686830831268	ST3GAL3
ENSG00000126259	1165.4544436136	-0.242694347523057	0.0758597009713241	-3.19925262577555	0.00137784375240267	0.0274194084606494	KIRREL2
ENSG00000126457	6341.25491570215	-0.180980574237824	0.0514487496706349	-3.51768654041987	0.000435326260101577	0.0121621943897004	PRMT1
ENSG00000126698	1776.77355439129	-0.208802893443226	0.0615755708743517	-3.39100215358619	0.000696375539152884	0.0169270414565915	DNAJC8
ENSG00000127022	13336.4924775053	-0.137761162350616	0.0434162000047118	-3.17303592519993	0.00150853856724427	0.0293074510804985	CANX
ENSG00000127419	192.881923271738	0.588184372468018	0.131370992054914	4.47727739029443	7.56009922662709e-06	0.000598314601371101	TMEM175
ENSG00000127528	36.9807012880605	1.31946076135726	0.288928596654256	4.56673647619653	4.95376132359607e-06	0.000425489285827149	KLF2
ENSG00000127824	3685.56325517259	-0.233756942885542	0.0524036291447289	-4.46070141897901	8.16918395039145e-06	0.0006272766247622	TUBA4A
ENSG00000127946	1648.44345817359	-0.358427827498895	0.0643896535257154	-5.56654381368506	2.59841469909747e-08	6.32444332421836e-06	HIP1
ENSG00000127980	720.21540907244	0.230834883856293	0.0753166676484367	3.06485790016341	0.00217773439432408	0.0366228640051204	PEX1
ENSG00000128050	13502.0888142528	-0.218327936616112	0.0456666148098366	-4.78090915048697	1.74504214711095e-06	0.000199212776086117	PAICS
ENSG00000128059	2106.58166805527	-0.199178802527267	0.0524729617605221	-3.79583686234992	0.000147146240793682	0.00543892981730228	PPAT
ENSG00000128271	57.7844366369951	0.986225451663869	0.232507723184989	4.24168899920457	2.21843960655623e-05	0.00128909328489078	ADORA2A
ENSG00000128272	5744.57949561606	-0.157083420428156	0.0480860272732028	-3.26671653567221	0.00108802564423891	0.0230090669027572	ATF4
ENSG00000128311	188.911008677054	0.392560878397287	0.128526155167287	3.05432678575296	0.00225566229606424	0.0374974788907586	TST
ENSG00000128656	2383.26799488117	-0.234544289306515	0.0612493279735429	-3.82933653423639	0.000128489197788427	0.00493306741509139	CHN1
ENSG00000128973	2551.64551334886	-0.171384996680294	0.0490635409033562	-3.49312327493612	0.000477406065584255	0.0130754527516707	CLN6
ENSG00000129038	1771.95576796086	0.412777932246602	0.057792841519751	7.14237129360619	9.17343998939466e-13	5.91686879315956e-10	LOXL1
ENSG00000129221	2509.70933075119	-0.262150400163412	0.0516923389722811	-5.07135883914993	3.94985191980806e-07	6.13892647777397e-05	AIPL1
ENSG00000129625	1026.22250385622	0.247415221820066	0.0669209081409839	3.6971288748627	0.000218051660182983	0.00729021000171611	REEP5
ENSG00000130313	752.426658451331	0.22004360770288	0.07162085903239	3.07233968812587	0.00212387881147298	0.0361632947811903	PGLS
ENSG00000130363	78.4854606881297	0.5587072675798	0.190309354539577	2.9357845752328	0.00332705285777581	0.0483866762855783	RSPH3
ENSG00000130449	159.906773662813	0.424654269722005	0.142422973653135	2.98164164691738	0.00286707380805861	0.0444000625737768	ZSWIM6
ENSG00000130517	158.800861692643	0.428797040652024	0.140605198062295	3.04965283333298	0.00229106030777599	0.0379392528502058	PGPEP1
ENSG00000130640	1000.94052834507	0.215608437256877	0.0613609705672104	3.51377162492426	0.000441792465431875	0.0123091205271516	TUBGCP2
ENSG00000130707	1683.10741593316	-0.54112003874438	0.0733525119773187	-7.3769803399739	1.61919906633493e-13	1.30547924723254e-10	ASS1
ENSG00000130741	7100.91682047074	-0.124609701481415	0.0368232039987258	-3.38399943377351	0.000714381504916039	0.0172575307367358	EIF2S3
ENSG00000130758	312.971085585018	0.366834466225755	0.104729014768117	3.50270139595958	0.000460565460199178	0.0127769772829449	MAP3K10
ENSG00000130766	392.704233476072	0.356627974339717	0.0979675817575726	3.64026515651083	0.000272357420839364	0.00856929446055559	SESN2
ENSG00000131023	2121.70568110083	-0.21983725046964	0.0576460270684304	-3.81357157898627	0.00013697283007504	0.00516651902914623	LATS1
ENSG00000131437	386.679099746977	0.327446656168152	0.0912349847109666	3.58904708764414	0.000331888895962584	0.00988768304368898	KIF3A
ENSG00000131467	6488.73540115966	-0.174955810678456	0.0505988301793006	-3.4577046555916	0.000544798275481487	0.0142265136714801	PSME3
ENSG00000131711	5691.41899923423	-0.212505930275103	0.070795492133435	-3.00168730905314	0.00268487806322111	0.0423409865715798	MAP1B
ENSG00000131748	847.560681956854	0.223653775160587	0.0705030363296203	3.17225734952672	0.0015125890323845	0.0293142942471289	STARD3
ENSG00000131828	5738.72921568553	-0.174476958674668	0.0380113703548502	-4.59012545577446	4.42979676064559e-06	0.00039139985076937	PDHA1
ENSG00000132196	467.143521842039	-0.295140696791869	0.088539316576902	-3.33344222886022	0.000857784832781498	0.0195021250452449	HSD17B7
ENSG00000132394	230.205160645029	0.438770889579095	0.116113089911859	3.77882364436398	0.000157570963805006	0.00572581812136501	EEFSEC
ENSG00000132464	228.55723029177	-0.630659732701093	0.13010356974067	-4.84736686286287	1.25110939527715e-06	0.000153707725705478	ENAM
ENSG00000132518	99.4832018593951	-0.545807980905933	0.184460410455119	-2.95894376229165	0.00308695430354862	0.0462049681660921	GUCY2D
ENSG00000132603	1050.4368529219	-0.279252677096076	0.0643626769871887	-4.33873620812355	1.43304406971647e-05	0.000938746318104034	NIP7
ENSG00000132670	1270.87748138229	0.20211475514057	0.063933137889505	3.16134577173239	0.0015704195754256	0.0299680658624116	PTPRA
ENSG00000132688	1078.68897238871	-0.373656967225952	0.0897299933948423	-4.16423709719598	3.12395355899096e-05	0.00167215771414869	NES
ENSG00000132970	3426.83825531048	-0.154281341477469	0.0463450047769414	-3.32897455119543	0.000871663686829897	0.0196680917777265	WASF3
ENSG00000133069	1480.05812059417	-0.195693533194515	0.057043406700249	-3.43060740083149	0.000602231517296032	0.0152329148492526	TMCC2
ENSG00000133243	2188.73132248433	0.186270424085724	0.0562668239372742	3.31048406594579	0.000931347546023618	0.0205374074251362	BTBD2
ENSG00000133316	1438.8216779631	-0.206506274753256	0.059185964638728	-3.48910887933944	0.000484633705159556	0.0132172828679879	WDR74
ENSG00000133612	2910.25418929914	0.172265204140353	0.0552385652560605	3.11856767716198	0.00181732400268888	0.0330655566074563	AGAP3
ENSG00000133706	4849.25749025989	-0.187208743269045	0.0441738954491805	-4.23799489190212	2.25524899128654e-05	0.00129878178516055	LARS
ENSG00000133958	52.4956275935439	0.74959072420997	0.254588713460095	2.94432032756811	0.00323664814283871	0.0476629692267345	UNC79
ENSG00000134001	2179.67331040742	-0.169652793117075	0.0572328548714628	-2.96425529528611	0.00303416452045493	0.0458859581639725	EIF2S1
ENSG00000134333	18680.3684343317	-0.221748281749302	0.0475365356676112	-4.66479684804606	3.08922080875806e-06	0.000302806109688339	LDHA
ENSG00000134440	6112.96440204671	-0.18766268440875	0.0461586749471601	-4.06559947016624	4.79091547117415e-05	0.00232341389391528	NARS
ENSG00000134569	954.93289383322	-0.216080652134837	0.0696106742919733	-3.10413100192815	0.00190838811688181	0.0339093756305445	LRP4
ENSG00000134590	1656.0799047685	0.164834548632675	0.0510044684717988	3.23176681517257	0.00123027407201399	0.0251514033739785	RTL8C
ENSG00000134597	1480.76824352117	-0.179787619507857	0.0553970969782191	-3.24543395439198	0.00117271763949837	0.0243216359317186	RBMX2
ENSG00000134684	3996.2844935056	-0.187362308449393	0.0499970396971417	-3.74746804179498	0.000178628587026866	0.00629592560832396	YARS
ENSG00000134824	5169.88914414274	-0.183498555553541	0.0444181437509112	-4.13116217963919	3.60933817805519e-05	0.00187529838900695	FADS2
ENSG00000134986	3068.99779194535	-0.150929777716072	0.0499144313153787	-3.02377035535954	0.00249645859412735	0.0401550073120235	NREP
ENSG00000135002	1401.12319764965	-0.254234661310138	0.0670591859285886	-3.79119814518585	0.000149922283040509	0.00549431094097322	RFK
ENSG00000135052	2640.29598089647	0.188857417848916	0.050145442761231	3.76619304665762	0.000165755647202644	0.00598948977286864	GOLM1
ENSG00000135069	2317.97983184315	-0.245016644770321	0.0590386178973751	-4.15010807326529	3.32318331362167e-05	0.00176415904303373	PSAT1
ENSG00000135090	485.298326288087	-0.287802601330496	0.0869745293891424	-3.3090446519441	0.000936149057778853	0.0206080594630498	TAOK3
ENSG00000135316	6476.41145873943	-0.125223594517775	0.042790768949798	-2.92641608438229	0.00342891996949107	0.0495886408143888	SYNCRIP
ENSG00000135372	2970.80981620193	-0.144513361797912	0.0452332294259033	-3.19484953057884	0.00139903760831777	0.0276852848823514	NAT10
ENSG00000135423	661.521691422701	-0.359937319419423	0.0741490939154954	-4.85423759634377	1.20850773390428e-06	0.000151356793857914	GLS2
ENSG00000135424	257.739080718713	0.379121731053774	0.119640188956423	3.16884931694534	0.001530437171596	0.0295548495712401	ITGA7
ENSG00000135506	2226.48232293704	0.226666201123648	0.0508120299592306	4.46087671178489	8.16250405611966e-06	0.0006272766247622	OS9
ENSG00000135540	748.668645421349	-0.36159381969144	0.0778140599425889	-4.64689568900818	3.36967446417384e-06	0.000319623533734137	NHSL1
ENSG00000135622	537.266180448737	0.295813762504736	0.0816453924599921	3.62315316996842	0.00029103336153377	0.00893859201155778	SEMA4F
ENSG00000135677	3502.60417212613	0.186454422863315	0.0509373136039915	3.6604683221595	0.000251754678938383	0.00805864853177455	GNS
ENSG00000135697	67.6912411215271	0.630296399991224	0.205504084665767	3.06707480299645	0.00216164754841874	0.0365342256416903	BCO1
ENSG00000135722	148.495799560223	0.703104859111845	0.163529205719977	4.29956750548782	1.71131744770847e-05	0.00106647319205021	FBXL8
ENSG00000135821	6124.26439268481	-0.153380301998532	0.0450770373999218	-3.40262605631661	0.000667415590907884	0.0165570406205994	GLUL
ENSG00000135829	6504.70060179829	-0.13143787964021	0.0441684764786966	-2.97583005163435	0.00292196739258714	0.0446604020904907	DHX9
ENSG00000136237	1131.76547985672	-0.21985000735749	0.0666110193969348	-3.30050507180209	0.000965109692135746	0.0209242269387414	RAPGEF5
ENSG00000136261	3096.89649435804	-0.220603833844269	0.0599918371840774	-3.67723084004536	0.00023577965509126	0.00770014569791711	BZW2
ENSG00000136444	1461.53081237812	0.182533468850818	0.0532417942072532	3.42838688231043	0.000607179507881672	0.0153280149739209	RSAD1
ENSG00000136490	182.643719160992	0.407299850621799	0.134675066814099	3.02431519253687	0.00249196668237301	0.0401327967573181	LIMD2
ENSG00000136628	4397.16291506277	-0.143016024502853	0.0456704143675453	-3.13148077334907	0.00173927174063074	0.0320981480030566	EPRS
ENSG00000136758	4817.56705614347	-0.126405664945225	0.0429579140610086	-2.94254662285754	0.0032552476491033	0.047773259014144	YME1L1
ENSG00000136997	26607.2333783736	-0.134831811393988	0.0363912090904926	-3.70506544750154	0.000211336157552386	0.00715547620059261	MYC
ENSG00000137103	204.52581765949	0.57669106092592	0.131962327204124	4.37011890548031	1.24178898662561e-05	0.000852078613163317	TMEM8B
ENSG00000137142	2489.92189369099	0.33537740581809	0.0488283475890002	6.86849796026359	6.48814009814643e-12	3.48737530275371e-09	IGFBPL1
ENSG00000137309	17094.2296264774	-0.22225492492401	0.052392642712955	-4.24210181841148	2.21436183616698e-05	0.00128909328489078	HMGA1
ENSG00000137310	309.135748652504	0.298749044157024	0.0989219528490276	3.02004798280689	0.00252734642724259	0.0405003340514652	TCF19
ENSG00000137393	275.81585784404	-0.448903103843802	0.126173780418946	-3.5578160720339	0.000373951001798851	0.0108403773555172	RNF144B
ENSG00000137692	1270.2883317155	-0.25954235478856	0.0622758407448208	-4.16762506430144	3.07789649647783e-05	0.00165436936685683	DCUN1D5
ENSG00000137776	3019.65719614839	-0.141761158809449	0.0452689881539286	-3.13152921217097	0.00173898484922556	0.0320981480030566	SLTM
ENSG00000137819	288.958224644906	-0.351860629938423	0.113594034904152	-3.0975273502285	0.00195142388446874	0.034442812266277	PAQR5
ENSG00000138035	2265.05670187354	-0.211143251598124	0.0498878424389286	-4.23235885289287	2.31253042050673e-05	0.00131998417807685	PNPT1
ENSG00000138193	602.289577865937	-0.260479803930758	0.080098767681293	-3.25198266429251	0.00114603011450853	0.0239219878271199	PLCE1
ENSG00000138385	4656.7724519438	-0.157152553666438	0.0496992347674297	-3.16207189913169	0.00156650881066612	0.0299680658624116	SSB
ENSG00000138411	206.877434283974	0.404452576002271	0.130335069879078	3.1031753493324	0.00191456165376221	0.0339722769374587	HECW2
ENSG00000138435	1516.78478434021	-0.193909102706651	0.0567561160455258	-3.41653228263735	0.00063424143426919	0.0158560358567297	CHRNA1
ENSG00000138442	1769.23308858185	-0.249490564188368	0.0580231163243951	-4.29984771575382	1.70915513922476e-05	0.00106647319205021	WDR12
ENSG00000138613	4857.38875504855	-0.226483197463193	0.0496098864765178	-4.56528352610513	4.98819700652619e-06	0.000425489285827149	APH1B
ENSG00000138669	23.6981313653218	-1.36265060640799	0.384036856190487	-3.54822872972405	0.000387831267153243	0.011117829658393	PRKG2
ENSG00000138670	1673.71318387039	-0.261246195958089	0.0505956576753266	-5.16341140645925	2.42489375718455e-07	4.06248434645203e-05	RASGEF1B
ENSG00000138735	108.320820381465	-0.746283020102384	0.181572591917302	-4.11010831658052	3.95473565455544e-05	0.00201644624283657	PDE5A
ENSG00000139053	376.757150015451	-0.37040584331379	0.0959526778750931	-3.86029709140549	0.000113249248895452	0.00452295761842517	PDE6H
ENSG00000139112	1295.08627562443	0.341902069392697	0.0571446981198346	5.98309345646933	2.18939059937335e-09	7.43240492945165e-07	GABARAPL1
ENSG00000139146	2087.58664556317	-0.224397213574971	0.0558055275163255	-4.02105711677621	5.79375535461657e-05	0.00268846921131488	SINHCAF
ENSG00000139180	1823.24767960509	-0.259095643723546	0.0648268717213558	-3.99673217052972	6.4222892331262e-05	0.0029069309160466	NDUFA9
ENSG00000139289	331.009035537299	-0.387010051330382	0.107660490061193	-3.5947268223506	0.000324732127836351	0.00971936067073997	PHLDA1
ENSG00000139517	363.749323267831	-0.328020072977856	0.0958824453325606	-3.42106494927351	0.000623764338540654	0.0156547859283549	LNX2
ENSG00000139636	327.905351657185	0.452058399315447	0.107357539558524	4.21077458718228	2.5449658452453e-05	0.00143362704819495	LMBR1L
ENSG00000139737	466.62246759149	0.465775840448091	0.086122893185755	5.40826977843716	6.36365196219132e-08	1.37448569411961e-05	SLAIN1
ENSG00000139767	570.541678664142	0.259420129059871	0.0864991366300666	2.99910657107875	0.00270772576749105	0.0425452647997985	SRRM4
ENSG00000139874	132.818081003289	-0.745500035796261	0.152154930008141	-4.89961144049932	9.6026372134769e-07	0.000123874020053852	SSTR1
ENSG00000139970	109.117589522757	0.609500486098202	0.174775363036688	3.48733640433211	0.000487857288784771	0.0132771287454083	RTN1
ENSG00000139990	745.197132189328	0.240661758761846	0.0680317963423097	3.53748940496778	0.000403950392360123	0.0114778855978978	DCAF5
ENSG00000140105	1601.49682320654	-0.182276375766932	0.0529044442636302	-3.4453887249741	0.000570238694673209	0.0146413349158044	WARS
ENSG00000140262	2619.55400962013	-0.147538016631914	0.0471579360954501	-3.12859359097671	0.00175645063690742	0.0322766570029996	TCF12
ENSG00000140326	479.021677496718	0.276281237287645	0.089486441793618	3.08740890519293	0.00201909645229113	0.0351028898039833	CDAN1
ENSG00000140350	7340.51741715046	-0.256220634285603	0.0530023893203468	-4.83413366022056	1.33726718309153e-06	0.000161221931419446	ANP32A
ENSG00000140545	750.431015703091	0.367285993148092	0.0678518137573711	5.41306079836652	6.19564417678588e-08	1.37448569411961e-05	MFGE8
ENSG00000140564	958.253139271012	0.278702362710226	0.0682576470724349	4.08309361168673	4.44401107689384e-05	0.00219646524490156	FURIN
ENSG00000141012	162.663714638476	0.42749383314537	0.137546050711367	3.10800514398224	0.00188354789646898	0.0338307487146317	GALNS
ENSG00000141076	1746.20272202604	-0.249823218272587	0.0610589653281643	-4.09150756043606	4.28577971234127e-05	0.00213461615016226	UTP4
ENSG00000141401	235.001395115099	0.347991127438983	0.11886976442382	2.92749909218504	0.00341700058400542	0.0494717256270146	IMPA2
ENSG00000141577	507.285952237352	0.350093539387436	0.0870927381126561	4.01977876656701	5.82528175428354e-05	0.00269340984337841	CEP131
ENSG00000141858	892.497877063888	-0.215052400572606	0.0664800851652631	-3.23483942654416	0.00121711158462481	0.0250019821357853	SAMD1
ENSG00000141959	1018.55312180309	0.219915372771613	0.0638469335424327	3.44441558223712	0.000572295315830886	0.014648034869481	PFKL
ENSG00000141994	1324.53188094209	-0.188110309217596	0.059083315275927	-3.18381438717674	0.00145348180841611	0.0284089626190422	DUS3L
ENSG00000142459	249.066590489671	0.609809832815646	0.113632382678675	5.36651453080975	8.02727362773488e-08	1.63199544086563e-05	EVI5L
ENSG00000142634	1112.03685663501	-0.223450570369169	0.0662874433910854	-3.37093360277671	0.000749139110507101	0.0177730234871903	EFHD2
ENSG00000142784	2533.86178556854	-0.181259530641995	0.0442061925917427	-4.10031988766779	4.12579438523332e-05	0.00207901357693398	WDTC1
ENSG00000142864	10105.7517596202	-0.139552303452889	0.0421974432472106	-3.30712698955081	0.000942581514210576	0.0206439754385678	SERBP1
ENSG00000143162	413.420576112874	0.284695393252831	0.0895089501945078	3.18063604403998	0.00146952122358865	0.0286440459414377	CREG1
ENSG00000143190	1019.05167654149	-0.297691529567953	0.0880170802953082	-3.38220182456815	0.000719072937364639	0.0173063402818829	POU2F1
ENSG00000143224	436.273823935812	0.291893044040903	0.0884043722702168	3.30179420480136	0.000960685268388859	0.0208708132154681	PPOX
ENSG00000143256	1151.73321450574	-0.22463461976713	0.0673941704147063	-3.33314615173469	0.000858698219046442	0.0195021250452449	PFDN2
ENSG00000143321	6189.77879204248	-0.243982145217244	0.0401296321050053	-6.07985003647248	1.20295000862479e-09	4.56413385625289e-07	HDGF
ENSG00000143333	910.525062625862	-0.308470009988546	0.0754983894610203	-4.08578265299035	4.39284861248019e-05	0.00217952873465363	RGS16
ENSG00000143401	3102.16184336234	-0.260412423711253	0.0489684371347265	-5.31796477381506	1.04934377736796e-07	2.0203783176189e-05	ANP32E
ENSG00000143621	4278.62247998407	-0.162007880786468	0.0529249435716584	-3.06108745429487	0.00220534669479004	0.0369467173542747	ILF2
ENSG00000144136	2268.94755253294	-0.190514313418677	0.050911694268524	-3.74205408317087	0.000182522220095728	0.00638085810090755	SLC20A1
ENSG00000144381	33757.256158226	-0.131285437918061	0.04403992667488	-2.98105487066911	0.00287257317843781	0.0444218115306843	HSPD1
ENSG00000144485	11734.6138190805	0.527919546817791	0.0681527245924677	7.74612533797567	9.47389988796238e-15	1.01844423795596e-11	HES6
ENSG00000144554	991.371673559298	-0.244298240307673	0.0687010497597999	-3.55596080644787	0.000376600223162079	0.0108926970376476	FANCD2
ENSG00000144567	1306.06648995357	0.172608974026415	0.0569282954516929	3.03204184591973	0.00242905527484573	0.0394148591767421	RETREG2
ENSG00000144681	594.258060884342	-0.297537906080682	0.0781951966354541	-3.80506628134466	0.000141766223094688	0.00531623336605081	STAC
ENSG00000144824	1414.20168168135	-0.235849404322266	0.0547751071536426	-4.30577714180852	1.66400516125125e-05	0.00105223855785005	PHLDB2
ENSG00000145214	43.7081711639593	0.86715091730638	0.260009453564978	3.33507457293153	0.000852765271328428	0.0194358162546585	DGKQ
ENSG00000145220	916.406524877896	-0.332402701959792	0.0739191859883495	-4.49683931871467	6.89710706330612e-06	0.000556079256979056	LYAR
ENSG00000145555	2101.43904373821	-0.168702569674718	0.0548748435831211	-3.07431527197299	0.00210986338837101	0.0361632947811903	MYO10
ENSG00000145626	1707.96153241632	-0.25416879892516	0.0590255215476093	-4.30608306815468	1.66170677731069e-05	0.00105223855785005	UGT3A1
ENSG00000145675	388.709622064954	0.290293422137943	0.090112654952477	3.22145010921092	0.00127543666234287	0.0257886096304436	PIK3R1
ENSG00000145819	2228.54802169356	0.157255289553475	0.048471171768355	3.24430550812764	0.00117737391716412	0.0243790104838157	ARHGAP26
ENSG00000145824	176.741448171335	-0.469209446678284	0.134898490206331	-3.47824090514739	0.000504716102339813	0.0135074109053374	CXCL14
ENSG00000145916	590.710227399614	0.261326391508564	0.0773339237779028	3.37919477950031	0.000726984815901879	0.0174638810523915	RMND5B
ENSG00000146223	5667.05316674801	-0.187433690343801	0.0473836486512366	-3.95566183016826	7.63230614707143e-05	0.00333751692532954	RPL7L1
ENSG00000146278	535.388146504404	0.296881614796261	0.0854048498746246	3.47616810089927	0.000508633363530059	0.0135565503916069	PNRC1
ENSG00000146576	615.894675600224	0.280329230656204	0.0773484540832003	3.62423831192109	0.000289814289525364	0.00892268337679521	C7orf26
ENSG00000146966	306.73160419906	0.504023869374193	0.100460171811884	5.01715117825997	5.2443300469717e-07	7.60133231527358e-05	DENND2A
ENSG00000147202	1075.41647806341	-0.204763810309627	0.0634185219497438	-3.22876982960739	0.0012432391276703	0.0253361528387787	DIAPH2
ENSG00000147874	1205.71762541181	-0.217314640061964	0.0622021880395428	-3.49368160367307	0.000476408835326785	0.0130754527516707	HAUS6
ENSG00000147912	1967.94457085085	0.175770470756102	0.050701445245964	3.46677436714871	0.000526743850090471	0.0138673380942185	FBXO10
ENSG00000148175	2076.64338730306	-0.202707813896668	0.0544834959800278	-3.72053610456597	0.000198800317381626	0.00680278933242229	STOM
ENSG00000148204	557.486855246724	-0.333926875414839	0.0815024148349351	-4.09714087725049	4.18284365920871e-05	0.00209142182960435	CRB2
ENSG00000148334	1792.41082829029	-0.189835522445486	0.0510238733398595	-3.72052355141741	0.000198810199870016	0.00680278933242229	PTGES2
ENSG00000148335	594.04929745562	-0.277996242158617	0.0839292050646906	-3.31227064457889	0.000925419719226179	0.0205118803746009	NTMT1
ENSG00000148730	2739.82886807751	0.153238924694197	0.046412211362393	3.30169410583964	0.000961028143409924	0.0208708132154681	EIF4EBP2
ENSG00000148798	1508.04004491981	0.191230825032452	0.065129083463942	2.93618173113591	0.00332279596684155	0.0483793092237652	INA
ENSG00000149084	862.480247604962	-0.278534635851851	0.0725226661017413	-3.8406563192409	0.000122705805614177	0.00479668149219057	HSD17B12
ENSG00000149136	7818.02671120758	-0.136139611810655	0.0435034532643738	-3.12939782006096	0.00175164982053547	0.0322343547573574	SSRP1
ENSG00000149262	643.835653435194	0.223638130184615	0.0738377600999409	3.02877727983509	0.00245545631358855	0.0396437877913545	INTS4
ENSG00000149485	6146.14495018111	-0.17052367282081	0.0456332401945021	-3.73683026000321	0.000186354632029473	0.00647971631584961	FADS1
ENSG00000149792	1460.43246562251	-0.253459904946326	0.0647465909718613	-3.91464478888902	9.0537395523453e-05	0.00377971651214415	MRPL49
ENSG00000149925	410.592073156842	0.387740879423467	0.111368739021848	3.48159530968023	0.000498436363547508	0.0134515252923909	ALDOA
ENSG00000149926	3261.92053457908	-0.221743862310327	0.0447373508560471	-4.95657114396065	7.17481029269265e-07	9.54175801811703e-05	TLCD3B
ENSG00000150051	539.311106176501	-0.310838475748048	0.087315818218031	-3.55993314947668	0.000370949212841027	0.0108082240896338	MKX
ENSG00000150625	966.162851474104	-0.366148412064816	0.0769664764563109	-4.7572453478841	1.96252589804261e-06	0.000216765615349274	GPM6A
ENSG00000150753	8286.60625519887	-0.18102809939748	0.0481644942771517	-3.75853836138702	0.000170908838089994	0.00612423336489143	CCT5
ENSG00000150768	3042.9755848465	-0.226704393707147	0.0501106900859459	-4.52407247472188	6.06609369054943e-06	0.000498424258650239	DLAT
ENSG00000151247	991.733770847737	-0.19700472200305	0.0661084215371636	-2.98002459327065	0.00288225242257231	0.0444218115306843	EIF4E
ENSG00000151348	957.813801531064	0.212364686692583	0.0666905149432942	3.18433118822299	0.00145088908984314	0.0284013190576275	EXT2
ENSG00000151365	103.883642677202	-0.690631388871573	0.181202270477236	-3.81138374840803	0.000138191041949592	0.00519727242317708	THRSP
ENSG00000151502	1391.31542928761	0.171445443264978	0.0559201541912885	3.06589718401896	0.00217017926704962	0.0365951797973073	VPS26B
ENSG00000151576	1278.38013587967	-0.203893214897917	0.0558126141764525	-3.65317442851368	0.000259018148223039	0.00825020768414125	QTRT2
ENSG00000151693	177.517082835235	0.399122259531212	0.127079065151715	3.14073965727333	0.00168521764270855	0.0313698522235791	ASAP2
ENSG00000151779	1073.63272159209	-0.217330276689208	0.0677104449421413	-3.20970090914211	0.00132873152165616	0.0266988109491659	NBAS
ENSG00000151834	714.656879846988	-0.298294522035365	0.0736811174505548	-4.04845274280133	5.1557341296888e-05	0.00246329519529576	GABRA2
ENSG00000152061	1466.75632752919	-0.223215728248167	0.0579725890957348	-3.85036672899933	0.000117941093416343	0.00465272203385574	RABGAP1L
ENSG00000152284	1585.56516025183	-0.233525080045854	0.0574819046631626	-4.06258424132402	4.85324245211312e-05	0.00234482500495353	TCF7L1
ENSG00000152422	630.809809989749	-0.420074892849323	0.0960031914402217	-4.37563466950878	1.21079660051793e-05	0.000835255408913439	XRCC4
ENSG00000152492	1138.58791198699	-0.213667427752815	0.0618103868883975	-3.45682074662637	0.000546588301917556	0.014244422413609	CCDC50
ENSG00000152749	1861.83640719977	-0.329970097557178	0.0582114289690755	-5.66847616354638	1.44073108842294e-08	3.95434702992679e-06	GPR180
ENSG00000153113	2689.17435510967	-0.177081205691231	0.0506842527088638	-3.49381111937086	0.000476177785310653	0.0130754527516707	CAST
ENSG00000153132	293.140064699507	0.316256316215555	0.107631013585514	2.93833817670299	0.00329976870799854	0.0482517210696784	CLGN
ENSG00000153989	1323.32318489514	-0.224261609806035	0.0563561896048939	-3.97936076548655	6.91008151137868e-05	0.00307379487919948	NUS1
ENSG00000153993	235.272363811629	-0.500215796951148	0.115322476416175	-4.33753950223868	1.44086644174107e-05	0.000938746318104034	SEMA3D
ENSG00000154478	114.426972260668	-0.516688262743235	0.171346093561143	-3.01546566953895	0.00256584983840547	0.0407628853638308	GPR26
ENSG00000154556	105.85649487991	-0.5810881329785	0.16149305786708	-3.59822360572784	0.000320398103427602	0.00963434856460621	SORBS2
ENSG00000154640	834.323769990651	-0.289610387640403	0.0704520878950387	-4.11074243920027	3.94388936496424e-05	0.00201644624283657	BTG3
ENSG00000154678	1838.03940724497	-0.26181938509128	0.0682673771690259	-3.83520498294568	0.00012545961684863	0.00487478631731122	PDE1C
ENSG00000155034	792.196128107627	0.228829789210386	0.0680122464380676	3.36453802358608	0.00076671918796256	0.0180816773760823	FBXL18
ENSG00000155085	32.3022510975362	0.904163630069282	0.297292336010187	3.04132841836293	0.00235536766225436	0.0385871680262192	AK9
ENSG00000155506	9702.30234376444	-0.148747406533881	0.0455266430342985	-3.26726058896587	0.00108593672077999	0.0230090669027572	LARP1
ENSG00000155926	1360.28600796534	-0.659121261473308	0.059470100244303	-11.0832377743713	1.51300268345622e-28	1.95177346165852e-24	SLA
ENSG00000156298	1049.95094596244	-0.229738164650426	0.0642068448209673	-3.57809459865255	0.000346108191112438	0.0101935974094759	TSPAN7
ENSG00000156486	90.0213146324386	-0.971700078319113	0.189798819980625	-5.119631820779	3.06132725002919e-07	4.87544710189835e-05	KCNS2
ENSG00000156510	663.151436589239	-0.287360964477813	0.0880283235091232	-3.26441482721218	0.00109690437048162	0.0231344887520155	HKDC1
ENSG00000156521	471.497160172926	0.361281126401091	0.087107155136553	4.1475482218967	3.36054703576699e-05	0.00176943088822017	TYSND1
ENSG00000157570	2155.36949400431	0.198303413613751	0.058148578279898	3.41028825604675	0.000648942524510898	0.0161609238729548	TSPAN18
ENSG00000157637	1427.99005087512	0.239793224433382	0.0547962820615812	4.37608566515329	1.20829542565367e-05	0.000835255408913439	SLC38A10
ENSG00000157827	3934.40035667031	0.193699275000364	0.0452898189120884	4.27688340676193	1.89528001519285e-05	0.00114248187831718	FMNL2
ENSG00000158106	220.238417987929	0.440082340930668	0.14832210714393	2.96707179667842	0.00300650743797945	0.0455937589195302	RHPN1
ENSG00000158417	4685.72449340791	-0.144514584694563	0.0487082564361968	-2.96694226540143	0.00300777432872249	0.0455937589195302	EIF5B
ENSG00000158710	852.192661311495	-0.308541789165828	0.0695092096988337	-4.43886199401005	9.0435778864996e-06	0.00067047215365428	TAGLN2
ENSG00000158805	1773.61825732129	0.400543581243879	0.128888193229068	3.10768248983061	0.00188560529657521	0.0338307487146317	ZNF276
ENSG00000158815	50.2707129619659	-0.824452463663386	0.248524089887914	-3.31739455935728	0.000908612037707202	0.0202436878867408	FGF17
ENSG00000158856	70.0708773473863	-0.855812613823826	0.213755226363273	-4.00370380824929	6.23584304242889e-05	0.00283247800166665	DMTN
ENSG00000159131	3482.12079983689	-0.194005006769571	0.0421056293700096	-4.60757883618654	4.07384765643847e-06	0.00036750094243396	GART
ENSG00000159214	45.5870948450208	0.76299013022358	0.250108211955761	3.05064005798633	0.00228354148228986	0.037863348485269	CCDC24
ENSG00000159217	5581.03504658894	-0.193593649591276	0.0455950053535819	-4.24593983683056	2.17679038976963e-05	0.00128108403380436	IGF2BP1
ENSG00000159363	828.335803989243	0.269354035475713	0.0738629937306453	3.64667097651039	0.000265659734865924	0.0083789989725438	ATP13A2
ENSG00000159674	54.9522752833556	-0.807198079155582	0.229213323039646	-3.52160192283398	0.000428947737867888	0.0120553939400779	SPON2
ENSG00000159792	411.119320647024	0.35509745314819	0.0950645513805224	3.73532981528323	0.000187469325733439	0.00650095242462731	PSKH1
ENSG00000159842	374.795460205552	-0.391413855316487	0.0932940707520172	-4.1954847951366	2.72288553476314e-05	0.00150945548153493	ABR
ENSG00000160117	760.750168268049	-0.291116155878516	0.073223957766206	-3.97569545213616	7.01738823505517e-05	0.0031108009701791	ANKLE1
ENSG00000160208	4398.58323006767	-0.142656855373956	0.0431200760801278	-3.3083627939075	0.000938431555090575	0.0206161600148845	RRP1B
ENSG00000160305	863.01452216609	0.248246988617973	0.0738449526566955	3.36173265317226	0.00077455075983924	0.0182330379597193	DIP2A
ENSG00000160310	784.449199413956	0.226611887494305	0.0690630554199121	3.28123171088328	0.00103354798843208	0.0221058089153846	PRMT2
ENSG00000160325	123.263901429032	0.471946985917422	0.154004537693122	3.06450052048369	0.00218033795007228	0.0366228640051204	CACFD1
ENSG00000160445	532.925663321854	0.3454651640886	0.0783999382437346	4.40644689048856	1.05080057522099e-05	0.000750082592328812	ZER1
ENSG00000160570	597.677713403644	-0.245313149560325	0.0797541082493288	-3.07586850314246	0.00209890388350011	0.036101146796202	DEDD2
ENSG00000160678	66.5500284957785	-0.725582302254471	0.229627522845397	-3.15982288735915	0.00157865071353928	0.0300362746381367	S100A1
ENSG00000160752	2128.91002655537	-0.211979844925462	0.0492602053973183	-4.30326758111735	1.68297385734368e-05	0.00105904208584066	FDPS
ENSG00000160888	511.312895773055	-0.243492594387693	0.0800539306026961	-3.04160698362377	0.00235318924594845	0.0385871680262192	IER2
ENSG00000160972	556.092876838679	0.256812450432676	0.086706811146908	2.9618486372144	0.00305798072993402	0.0461379548726887	PPP1R16A
ENSG00000161011	737.092922445985	0.248573442018923	0.0741280706059324	3.35329707069201	0.000798549471054036	0.0186280075526167	SQSTM1
ENSG00000161618	831.718541534218	-0.212837250293958	0.0699116298701186	-3.04437545926716	0.00233163946532304	0.0384139835283106	ALDH16A1
ENSG00000161638	364.147486437505	-0.345680976541374	0.0997933799280696	-3.46396701655499	0.000532271770644727	0.0139559061815386	ITGA5
ENSG00000161642	874.997041247378	-0.281712559488982	0.0690218907551801	-4.0814958327962	4.47467801533054e-05	0.00220318116022	ZNF385A
ENSG00000161671	1333.59956071928	0.272880916945852	0.0590702141523021	4.61960263496383	3.84475659435852e-06	0.000354266857623035	EMC10
ENSG00000161682	369.450429073467	0.518577841160888	0.0929621727320582	5.57837479396666	2.42776125689517e-08	6.14080788508778e-06	FAM171A2
ENSG00000161813	2180.20829362105	-0.181769063238964	0.0549708526308791	-3.30664442226348	0.000944206635697941	0.020644517966955	LARP4
ENSG00000162065	1152.93131916428	0.285024440427128	0.0632686569622074	4.50498642001178	6.63771872047401e-06	0.00053900717320596	TBC1D24
ENSG00000162377	1428.18273676837	-0.195593160210613	0.0574923651315268	-3.40207190577651	0.000668770393657008	0.0165588062920833	COA7
ENSG00000162415	157.494583486302	0.515531345532437	0.138716162974021	3.71644756082956	0.000202043551308577	0.00687694409467189	ZSWIM5
ENSG00000162434	993.675114251637	0.240465653567744	0.0656459944826819	3.66306665719233	0.000249213653512289	0.00803629601290259	JAK1
ENSG00000162521	5131.21454507637	-0.165459867958321	0.0420502846908547	-3.9348096968843	8.3262642654167e-05	0.00358029363412918	RBBP4
ENSG00000162576	163.290843941991	-0.418898177658533	0.136411595545507	-3.07083995303602	0.00213457536072458	0.0361632947811903	MXRA8
ENSG00000162688	3803.36190529316	-0.296886647711023	0.0626944788383064	-4.73545124247248	2.18568247962576e-06	0.000234960866559769	AGL
ENSG00000162706	3729.06946263418	0.249281909530894	0.0471695157348991	5.28480959889225	1.2583556696717e-07	2.38717472628896e-05	CADM3
ENSG00000162733	1007.10820634346	-0.338188796274892	0.0713717856145355	-4.7384101905672	2.15401454789764e-06	0.000233502417377139	DDR2
ENSG00000162869	989.0870507447	-0.260131273373468	0.0713307475786042	-3.64683228767247	0.000265493084101784	0.0083789989725438	PPP1R21
ENSG00000162946	708.647497355668	0.223136635298284	0.0685142439825543	3.25679190673258	0.00112679005685094	0.0236351085095562	DISC1
ENSG00000163013	618.943977840489	-0.275095751041197	0.0929082668561852	-2.96093943359231	0.00306702246125884	0.0461743861765194	FBXO41
ENSG00000163328	405.04648065867	0.369354261424614	0.0844036266596268	4.37604728661843	1.20850807690969e-05	0.000835255408913439	GPR155
ENSG00000163492	1193.79421254762	-0.285406106175824	0.0651908703071607	-4.37800730119221	1.19769339159421e-05	0.000835255408913439	CCDC141
ENSG00000163584	1295.96202056957	-0.215282697810954	0.06148138526479	-3.50159152861908	0.000462488082580924	0.0128027816851801	RPL22L1
ENSG00000163618	1632.74035282832	-0.26546402799908	0.0599788360945988	-4.425961643877	9.6013584798838e-06	0.000703735934036937	CADPS
ENSG00000163683	222.638117664791	0.51329132730405	0.118039354159662	4.34847624301437	1.3708666495133e-05	0.000911555658696987	SMIM14
ENSG00000163811	2905.52733845049	-0.215112337362376	0.0499160195667485	-4.30948499558793	1.63635159577378e-05	0.00104499681116246	WDR43
ENSG00000163873	100.397867883303	-0.992794379566258	0.17155034610151	-5.78718960426231	7.15737760572946e-09	2.14721328171884e-06	GRIK3
ENSG00000163909	522.378649892939	-0.283625804829525	0.0836444759503572	-3.39084920560512	0.000696764264608535	0.0169270414565915	HEYL
ENSG00000163946	1605.64626383863	-0.214687443692786	0.0564832795952775	-3.80090258977696	0.00014416997405959	0.00535963304140839	TASOR
ENSG00000164022	1612.15339881442	-0.19273929713964	0.0530778656630463	-3.63125560404417	0.000282045671507023	0.00874612779432836	AIMP1
ENSG00000164051	321.275448382892	-0.442296298843009	0.102971762905256	-4.29531636988642	1.74444382325839e-05	0.00107158692000158	CCDC51
ENSG00000164076	1444.77743970812	-0.554308437570188	0.0677066660620437	-8.18691082887233	2.68016599619384e-16	3.70818247583847e-13	CAMKV
ENSG00000164111	1293.89017101096	0.204943796537595	0.0644365603702839	3.18055146581207	0.00146995026459161	0.0286440459414377	ANXA5
ENSG00000164125	30.4203587650632	-1.12913122185956	0.326811896029747	-3.45498813102196	0.000550317047794038	0.0142902851378237	GASK1B
ENSG00000164161	212.97207143216	-0.538160671325596	0.129706294120819	-4.14907136907564	3.33826730555011e-05	0.00176490361645887	HHIP
ENSG00000164176	320.352236447872	0.334215629449426	0.112024908086569	2.98340462989852	0.00285060859158443	0.0442513247069063	EDIL3
ENSG00000164236	3663.24241848755	-0.191053622878693	0.0618189647397407	-3.09053416994338	0.00199796814281939	0.0348837732045545	ANKRD33B
ENSG00000164284	639.169070467441	-0.271802754691081	0.0781096805030227	-3.47975760418791	0.00050186762845154	0.0135074109053374	GRPEL2
ENSG00000164318	2206.12545840825	0.258390895348273	0.0512860844321233	5.03822622080364	4.69865904345945e-07	7.13090607772081e-05	EGFLAM
ENSG00000164654	1104.75654311359	-0.195226065199079	0.0620871466574704	-3.14438777926331	0.00166434732386857	0.0311244270309535	MIOS
ENSG00000164761	20.2942954349492	-1.26506230944961	0.399126891080399	-3.16957423245828	0.00152662456796638	0.0295254226788101	TNFRSF11B
ENSG00000164867	352.147104540058	-0.299987791973921	0.0976557310871238	-3.07189131282306	0.00212707159305173	0.0361632947811903	NOS3
ENSG00000164889	7367.34746577542	-0.215120569034021	0.0358680603829696	-5.99755232753432	2.00313828282432e-09	6.98391455363074e-07	SLC4A2
ENSG00000164896	967.995834141055	0.301055247022451	0.0858159003808975	3.50815228513836	0.000451230672995968	0.0125449906932069	FASTK
ENSG00000164970	520.48004824992	0.267049797977543	0.0799009251970652	3.34226164864674	0.00083098689075494	0.0190793113539594	FAM219A
ENSG00000165102	226.197112084918	0.48179647638902	0.111580778528585	4.3179164255929	1.57509045350462e-05	0.00101593334251048	HGSNAT
ENSG00000165113	304.541077345682	0.432187650610149	0.0976831714979865	4.42438184574154	9.67188196162168e-06	0.000704899871779207	GKAP1
ENSG00000165566	4329.78838249289	-0.184720321600073	0.0601084765380086	-3.07311601023971	0.00211836118284847	0.0361632947811903	AMER2
ENSG00000165588	20205.5017250969	-0.114593729071347	0.038804372120516	-2.95311385829024	0.00314585908431961	0.0466991739789678	OTX2
ENSG00000165732	8232.16861104788	-0.232920287617517	0.0469347009585888	-4.96264560890729	6.95393972452919e-07	9.44271815225543e-05	DDX21
ENSG00000165801	71.3687427079374	0.58506203648908	0.195708837435155	2.98945128976576	0.00279479005328683	0.0435420189461354	ARHGEF40
ENSG00000165804	966.624609182296	-0.277360328397467	0.0621036920124011	-4.46608437292397	7.96642025022638e-06	0.000622829219563153	ZNF219
ENSG00000165813	213.100246354212	0.430340100285492	0.135664322770274	3.17209485513891	0.00151343565647968	0.0293142942471289	CCDC186
ENSG00000165821	491.856133458581	-0.300869740162035	0.0841920478455733	-3.57361232873081	0.000352090097992031	0.0103226415093118	SALL2
ENSG00000165905	426.694590254546	-0.366267137584708	0.0870444580098141	-4.20781685542131	2.57849708885117e-05	0.00143993993273507	LARGE2
ENSG00000165912	910.636385219451	-0.236340275909168	0.0665492164761958	-3.55136075860044	0.000383244716255957	0.0110600824154404	PACSIN3
ENSG00000165917	127.361966644328	-0.666493931473964	0.167809394015309	-3.97173194852943	7.13519808583387e-05	0.00315183387786224	RAPSN
ENSG00000165948	192.072231020207	0.455177816701065	0.126155195730588	3.60807824097174	0.000308473472916066	0.00934912529242359	IFI27L1
ENSG00000166135	934.698128705997	0.199610208113239	0.0660375547819905	3.02267715351077	0.00250549385017523	0.040250150270561	HIF1AN
ENSG00000166165	3999.37215276934	-0.224485322391487	0.0537135668522445	-4.17930395516279	2.92402659946027e-05	0.00158487156021166	CKB
ENSG00000166167	2045.00198876286	-0.18738617042588	0.0594474519342371	-3.1521312407666	0.00162083405035994	0.0305754143045209	BTRC
ENSG00000166197	7936.75940451548	-0.217074391856752	0.0367617076743202	-5.90490501093857	3.52849996786385e-09	1.13798871771207e-06	NOLC1
ENSG00000166311	170.572353582016	0.460982943081395	0.135869507998104	3.39283588991746	0.000691730667830028	0.0168870750086985	SMPD1
ENSG00000166387	633.997239287941	0.353592146952864	0.0773349355032158	4.57221751918524	4.82589575291331e-06	0.000420635508193119	PPFIBP2
ENSG00000166407	202.12382641287	-0.371658913485694	0.126560180927365	-2.93661806393113	0.00331812488000133	0.0483658880813753	LMO1
ENSG00000166508	7862.78031206115	-0.185727202148703	0.0388015502353012	-4.78659231454443	1.69636930338982e-06	0.000197145621745304	MCM7
ENSG00000166734	1178.69689404116	0.254391407584276	0.0587224826843569	4.33209557830979	1.47696794978276e-05	0.000957431485035057	CASC4
ENSG00000166803	1146.85375275434	-0.250597707898311	0.0694589126452004	-3.60785532561352	0.000308738556168407	0.00934912529242359	PCLAF
ENSG00000166963	2029.40879381964	0.201009887544397	0.0603491364474396	3.3307831623981	0.000866020336268814	0.0196227114701971	MAP1A
ENSG00000166986	5712.7369255554	-0.16497953289753	0.0368104208091472	-4.48187033103771	7.39916987141119e-06	0.000589193156427187	MARS
ENSG00000167083	325.768388801581	-0.489434707707004	0.112657611006847	-4.34444422647357	1.39628711503601e-05	0.000923697629946897	GNGT2
ENSG00000167088	2403.20390166697	-0.213096735428041	0.0676425220757838	-3.15033693139496	0.00163082267778569	0.0306670736784773	SNRPD1
ENSG00000167291	5368.70303061255	0.15044250311125	0.0452678292455617	3.32338673222331	0.000889315300992199	0.0199515954483467	TBC1D16
ENSG00000167380	288.731797516883	0.378835843694012	0.128233107928532	2.95427483443003	0.00313404762291711	0.0466141084009663	ZNF226
ENSG00000167460	4253.99291412847	-0.221749313948585	0.0485989116687828	-4.56284526410546	5.04650083190339e-06	0.000425489285827149	TPM4
ENSG00000167476	458.695293308999	-0.323329897916083	0.0993005630933612	-3.25607315652473	0.00112964641180065	0.0236565563510201	JSRP1
ENSG00000167632	637.803776325734	0.261735520193822	0.0752571435120426	3.47788273616762	0.00050539096679062	0.0135074109053374	TRAPPC9
ENSG00000167721	1715.7111717033	-0.282578161402434	0.0560305305392023	-5.04328905478997	4.57597184811337e-07	7.0273853381741e-05	TSR1
ENSG00000167930	1094.33314584981	0.265739251058782	0.0631275625690278	4.20955982211741	2.55868690541277e-05	0.00143508961216629	FAM234A
ENSG00000167965	1399.8692916928	-0.230101378791675	0.0567693446156165	-4.05326819165669	5.05070444732591e-05	0.00242208503236075	MLST8
ENSG00000167972	3714.18525868479	0.144384991139979	0.0414295602744018	3.48507177444484	0.000492005047723916	0.0133618212960811	ABCA3
ENSG00000168264	1567.02930588644	0.197767702057788	0.0517964678142752	3.81816966297618	0.000134445454942212	0.00511606598452664	IRF2BP2
ENSG00000168418	919.679250723385	0.216395901613777	0.0637043426626072	3.39687833779024	0.000681592633781166	0.0167027493150497	KCNG4
ENSG00000168439	9282.26286474733	-0.187454744678713	0.048160489044116	-3.89229321377945	9.93011283535368e-05	0.00405374859417919	STIP1
ENSG00000168453	615.119232310974	-0.448428809020737	0.0745975344215737	-6.0113087181478	1.84031566167707e-09	6.7828777244669e-07	HR
ENSG00000168496	2833.46497248695	-0.171918899430937	0.0571128510531303	-3.01016139556763	0.00261108902219813	0.0412782455715145	FEN1
ENSG00000168591	603.353274804701	0.234710636392419	0.0750873426071618	3.12583490429761	0.00177301058410746	0.0324884041690145	TMUB2
ENSG00000168615	1357.5381945379	0.16981698710059	0.0546995178133401	3.10454267037752	0.00190573436776014	0.0339093756305445	ADAM9
ENSG00000168763	1096.49588512966	0.209010517711239	0.0639737510671761	3.2671293182694	0.00108644040225653	0.0230090669027572	CNNM3
ENSG00000168938	177.055662729786	0.412408322760686	0.136998829858037	3.01030543974746	0.00260985092448817	0.0412782455715145	PPIC
ENSG00000169047	1127.65608037085	-0.238572727048144	0.0726409217953834	-3.28427449916125	0.00102245283910422	0.0219097036950904	IRS1
ENSG00000169231	827.571712978221	-0.327058367665043	0.0850088202323244	-3.8473462726716	0.000119404151637839	0.00468180412196998	THBS3
ENSG00000169504	4005.78058296875	-0.17304594480743	0.0557093516144578	-3.10622794544463	0.00189490583265743	0.0338964685074238	CLIC4
ENSG00000169609	347.534715128528	0.350990666841964	0.0988688456017448	3.55006336632872	0.000385138435918179	0.0110868069462543	C15orf40
ENSG00000169660	580.368930518226	0.27288717773512	0.0928025278425456	2.94051448898156	0.00327667676704751	0.0480331026078556	HEXD
ENSG00000169764	2333.04920825257	-0.410826057215541	0.0577720639718304	-7.11115423218841	1.15076451467147e-12	7.06898201869616e-10	UGP2
ENSG00000169964	127.581375966972	0.484318991849342	0.162658262662458	2.97752468224981	0.00290586246019894	0.0445197455303638	TMEM42
ENSG00000170004	2168.83441327935	-0.311139814465629	0.0578512456278928	-5.37827338182004	7.5203563992882e-08	1.56471931533577e-05	CHD3
ENSG00000170144	11407.9671157506	-0.134342447404648	0.0396512154224712	-3.38810414695416	0.000703775357483232	0.0170652295329581	HNRNPA3
ENSG00000170264	1097.76697969971	-0.213316999412828	0.0632370113201117	-3.37329350264511	0.000742747344400357	0.0177106113544632	FAM161A
ENSG00000170289	89.3918686436511	-0.708275321901569	0.195278092107516	-3.62700861247459	0.000286723733919118	0.00886987090541157	CNGB3
ENSG00000170425	255.735448980668	-0.351068269944622	0.118951205349961	-2.95136370339215	0.00316374140044788	0.0468924697877825	ADORA2B
ENSG00000170515	6820.63719847302	-0.178935573090658	0.0455264720484591	-3.93036325986771	8.4817619635638e-05	0.00363504084152734	PA2G4
ENSG00000170522	1322.79079659836	-0.182283773453182	0.0564689007843011	-3.22803828162809	0.00124642292716399	0.0253609712309393	ELOVL6
ENSG00000170606	6369.9174585663	-0.17525185690845	0.0509462557120399	-3.439935957198	0.000581851851929045	0.0148337725096535	HSPA4
ENSG00000170802	838.241497777578	-0.253291171495205	0.0813429913077251	-3.11386595726472	0.0018465335816233	0.033361741180589	FOXN2
ENSG00000170854	2584.63249050514	-0.165510626130149	0.044852967168169	-3.69007083766819	0.000224191613960485	0.00743463192825258	RIOX2
ENSG00000171310	292.922752895946	0.422124510589049	0.121759715367559	3.4668651229577	0.000526566039863698	0.0138673380942185	CHST11
ENSG00000171490	5971.38905371675	-0.165607591696201	0.0501914116457209	-3.29952050094052	0.000968501532737498	0.020962533175023	RSL1D1
ENSG00000171497	1531.69204289647	-0.25335315428074	0.0589655352637722	-4.29663112778351	1.73413404609449e-05	0.00107035067916837	PPID
ENSG00000171533	401.993853642549	0.271802224260445	0.0924555687939896	2.93981452719281	0.00328408765958279	0.0480870951289648	MAP6
ENSG00000171617	3345.31949657368	-0.234180268182007	0.0465541031255147	-5.03028202585351	4.89758894104415e-07	7.26194222292754e-05	ENC1
ENSG00000171724	5110.16137839214	-0.266171425708697	0.0570649943094394	-4.66435559890467	3.09585633571106e-06	0.000302806109688339	VAT1L
ENSG00000171757	328.220098897941	-0.344613132216819	0.104025441641328	-3.3127774011767	0.000923744687915401	0.0205099939313402	LRRC34
ENSG00000171773	134.977961893065	-0.901656691069024	0.160814235034712	-5.60682137917952	2.06076140563283e-08	5.31676442653271e-06	NXNL1
ENSG00000171862	634.72884057488	0.326711579664089	0.0819041892761602	3.98894833770347	6.63668722343806e-05	0.00297268281883163	PTEN
ENSG00000171865	1747.7542484783	-0.173121810295074	0.0557199313457006	-3.10699970574231	0.00188996586819198	0.033861888471773	RNASEH1
ENSG00000171914	498.705444367536	0.282332604274959	0.0915220558621693	3.08485863451481	0.00203648922773219	0.035215430345503	TLN2
ENSG00000171953	359.918332289237	0.306954723860645	0.0940353019967379	3.26424988640217	0.00109754318730492	0.0231344887520155	ATPAF2
ENSG00000172071	1121.04814611773	0.208499221490421	0.0645524562490204	3.22991925645874	0.00123825182715455	0.0252744439403381	EIF2AK3
ENSG00000172115	4451.91430885851	-0.175300472553142	0.0592607995607614	-2.95811858517709	0.00309523025225468	0.0462670570731001	CYCS
ENSG00000172380	2028.79699277702	-0.18843591389207	0.0527140874051519	-3.57467848098711	0.000350658540593454	0.0103040892338395	GNG12
ENSG00000172725	893.059708991829	0.190597232462226	0.0645845225152422	2.95112861471174	0.00316615047946965	0.0468924697877825	CORO1B
ENSG00000172890	713.724241362725	0.338831320788762	0.0795246228237084	4.26070956086003	2.03778907874251e-05	0.00121140456754739	NADSYN1
ENSG00000172992	860.13866041141	0.251199187041525	0.073556794111899	3.41503718418432	0.000637733049014466	0.0159124880701869	DCAKD
ENSG00000173264	583.744559969066	0.313955930503269	0.0825749886241829	3.8020705268535	0.000143491864441514	0.00534984118871542	GPR137
ENSG00000173546	142.748432252209	-0.486071896287837	0.15398073762124	-3.15670585682913	0.00159562214508145	0.0302254415147587	CSPG4
ENSG00000173581	590.61348894028	-0.424002825243551	0.0792265278093263	-5.35177846319347	8.70939845350783e-08	1.72848061615771e-05	CCDC106
ENSG00000173638	1577.74858381811	-0.217527221716322	0.0578414720783033	-3.76074836791573	0.000169405778203868	0.0060872828379663	SLC19A1
ENSG00000173726	4427.97033664007	-0.142396112551792	0.0424241641675574	-3.35648598731109	0.000789397210285883	0.0185149527503416	TOMM20
ENSG00000173852	1557.49052666076	-0.184980011389676	0.0519638941940685	-3.55977961734036	0.000371166145093627	0.0108082240896338	DPY19L1
ENSG00000173950	568.692126849634	0.244662165578221	0.0794905633054169	3.07787686241681	0.00208481042570364	0.0359546183042472	XXYLT1
ENSG00000173976	56.2850188668295	-0.906765332499978	0.236697485624776	-3.83090394942947	0.000127673341714056	0.00492143318783162	RAX2
ENSG00000174080	1056.37011828155	0.19358880486054	0.0647325080565842	2.99059638924108	0.00278433239468021	0.0434319064224785	CTSF
ENSG00000174343	452.876896350727	-0.276417126833758	0.0893315476028078	-3.09428342227746	0.0019728891814275	0.0346205631672285	CHRNA9
ENSG00000174428	22.031942225981	1.39301324228981	0.369546376113903	3.76952212855809	0.000163560407640449	0.00592676758022975	GTF2IRD2B
ENSG00000174469	525.887592325545	-0.412297985623787	0.0886954212102413	-4.64846978567796	3.34406593457551e-06	0.000319544078192771	CNTNAP2
ENSG00000174514	950.796573520578	0.272822720893668	0.0650472576327158	4.19422325894413	2.73808203627266e-05	0.00150945548153493	MFSD4A
ENSG00000174652	503.752238395231	0.301541645604386	0.0875282965346818	3.44507613586315	0.000570898562996096	0.0146413349158044	ZNF266
ENSG00000174788	128.494233173623	-0.999634086424121	0.160041927921305	-6.24607625893921	4.20891741518766e-10	1.69671983299753e-07	PCP2
ENSG00000174943	241.906094123862	0.362247705157612	0.121621222289839	2.97849091085707	0.00289671620804269	0.0445197455303638	KCTD13
ENSG00000175066	473.647411466797	0.412385591354103	0.0944832691558393	4.36464143375396	1.27331444949775e-05	0.000864513494658999	GK5
ENSG00000175175	1886.52884939894	-0.196126589598836	0.0620491946104255	-3.16082409820486	0.00157323474284065	0.0299774419241423	PPM1E
ENSG00000175215	1792.04018353621	0.210159318753369	0.0559674018313777	3.75503081930712	0.000173320149973552	0.00619343472204661	CTDSP2
ENSG00000175497	66.84694032586	-1.03444918414668	0.241266468177751	-4.28757958766388	1.80630547946146e-05	0.00110432894241957	DPP10
ENSG00000175567	1591.66485124863	-0.29833234905554	0.0577722232354082	-5.16394094511312	2.41804011882893e-07	4.06248434645203e-05	UCP2
ENSG00000175662	424.849232017044	0.469642983706392	0.0843029981363971	5.57089301790357	2.53436921391481e-08	6.28718516528866e-06	TOM1L2
ENSG00000175792	2287.58981268733	-0.187195565921298	0.0565403566575391	-3.31083100616305	0.000930193661014847	0.0205374074251362	RUVBL1
ENSG00000176248	925.166802925463	0.282179693480531	0.0764491787268917	3.69107553775815	0.00022330780265173	0.00742440890259616	ANAPC2
ENSG00000176720	261.594117359328	-0.349391363023576	0.109071947219266	-3.20331095145115	0.00135857204232995	0.0270874487574286	BOK
ENSG00000176978	2039.13049119383	-0.274872214574838	0.0584350587850614	-4.7038921546376	2.55248111871373e-06	0.000263416051451257	DPP7
ENSG00000177239	941.525613478215	0.224458955641616	0.0693765181463604	3.23537360534707	0.00121483657952296	0.0250019821357853	MAN1B1
ENSG00000177519	340.535780616544	0.317067080261765	0.0939616464557427	3.37443086856836	0.000739684921324475	0.0176702508983069	RPRM
ENSG00000177542	2320.04309404259	-0.180058460383565	0.0542102195776273	-3.32148553882403	0.000895396222782692	0.0200526730410985	SLC25A22
ENSG00000177565	1567.37008436814	-0.275025779362743	0.0584503459946946	-4.70528915924136	2.53506380635249e-06	0.000263416051451257	TBL1XR1
ENSG00000177666	768.592718419704	0.289229049356042	0.0711161317747793	4.06699636408816	4.7622985799829e-05	0.0023182510068596	PNPLA2
ENSG00000178028	554.192882718408	0.279897305421454	0.0934859076266884	2.99400532686863	0.00275341137313095	0.0431579668449444	DMAP1
ENSG00000178607	1099.29677511429	0.228066324152375	0.0681792786968377	3.34509734499367	0.000822536957178978	0.0190156393326323	1 ERN
ENSG00000178695	1959.12559324599	-0.266218472145755	0.0516651462349328	-5.15276722406245	2.56670486867335e-07	4.24493497511362e-05	KCTD12
ENSG00000178927	815.444905248164	0.262137448718402	0.0889550961405142	2.94685139010279	0.00321027444714305	0.0474914453763134	CYBC1
ENSG00000178952	7001.12713857362	-0.131504261515792	0.0415495488203953	-3.16499854388889	0.00155083727228693	0.0298149043405387	TUFM
ENSG00000179364	744.546310346709	0.278800891476686	0.073538357152723	3.79123089325586	0.000149902513266803	0.00549431094097322	PACS2
ENSG00000179598	1511.11694449861	-0.177228214468066	0.0569322733149117	-3.11296570730203	0.00185217537691876	0.0334168704367161	PLD6
ENSG00000179698	39.1006297689584	0.919844249519346	0.280369619676625	3.28082711165455	0.00103503167324747	0.0221058089153846	WDR97
ENSG00000179958	1195.96616262734	-0.229308094490573	0.0715437066626283	-3.20514696801913	0.00134993533053689	0.0269569129472536	DCTPP1
ENSG00000180448	408.240992069232	-0.557782738298816	0.0929836177918814	-5.99872054394853	1.98878276657799e-09	6.98391455363074e-07	ARHGAP45
ENSG00000180573	198.441074020451	0.39321438561665	0.126671056111839	3.10421652496114	0.00190783652838937	0.0339093756305445	HIST1H2AC
ENSG00000181019	917.518197473441	0.213098168938248	0.0686215333048499	3.10541252396043	0.00190013815048853	0.0339028798634882	NQO1
ENSG00000181026	1563.17859473629	-0.229252251094457	0.0547134794490872	-4.1900506676382	2.78892172050605e-05	0.00153094000827779	AEN
ENSG00000181035	140.68232955147	0.518183838852459	0.155838611139477	3.32513126922494	0.000883769142964532	0.0198963733756413	SLC25A42
ENSG00000181472	454.078497962258	-0.31076438122005	0.0922068611040617	-3.37029563200651	0.000750875798489823	0.0177730234871903	ZBTB2
ENSG00000181610	2879.45131537611	-0.257445214650343	0.0601804603565808	-4.2778870936668	1.88675672299985e-05	0.00114248187831718	MRPS23
ENSG00000182087	3646.38650133275	0.23051234834813	0.0624852128501858	3.68907038695387	0.000225074949115416	0.00744478677843299	TMEM259
ENSG00000182199	3185.69438347267	-0.196136042772134	0.0491696044238859	-3.98896930472057	6.6361007141744e-05	0.00297268281883163	SHMT2
ENSG00000182307	3053.28990660563	-0.210242057718172	0.056258989949276	-3.73703932309716	0.000186199812637702	0.00647971631584961	C8orf33
ENSG00000182372	409.285558641615	0.296377525152581	0.0915181720799884	3.23845547192028	0.00120178779152757	0.0248049000171289	CLN8
ENSG00000182473	3457.68562839726	0.149642627661413	0.046877778374787	3.19218684949238	0.00141199959498068	0.0278940195639368	EXOC7
ENSG00000182533	25.8902953307483	-1.18035509960695	0.381506907470226	-3.09392851477813	0.00197525073574265	0.0346205631672285	CAV3
ENSG00000182628	2006.53577455902	-0.201057528878415	0.0543175914776512	-3.70151774791302	0.000214313662415183	0.00723729383548656	SKA2
ENSG00000182872	2897.27460335762	0.129819118040075	0.0430442465858397	3.01594587748648	0.002561789820828	0.0407485680501617	RBM10
ENSG00000183010	7886.11367997914	-0.310247453815664	0.0404589533244815	-7.66820266771299	1.74423137648502e-14	1.60718462547548e-11	PYCR1
ENSG00000183386	130.864112587817	-0.546831549677245	0.159594449612181	-3.4263820014171	0.000611679467055512	0.0154114553222971	FHL3
ENSG00000183431	2309.01747309456	-0.185344982372712	0.0548991410667734	-3.37609985823417	0.000735212296485219	0.0175959900271973	SF3A3
ENSG00000183718	342.301356468156	0.426970945937988	0.144538363682278	2.95403196120685	0.00313651520093324	0.0466141084009663	TRIM52
ENSG00000184009	28302.7753284754	-0.178959063347737	0.0422182641154339	-4.23890150619231	2.24616171752374e-05	0.00129878178516055	ACTG1
ENSG00000184277	486.948092680166	0.257683989988911	0.0840777808418035	3.06482863140449	0.00217794751370949	0.0366228640051204	TM2D3
ENSG00000184575	4344.38733997299	-0.181604809580869	0.0463464088984474	-3.91842246027722	8.91303918044297e-05	0.00373968066779183	XPOT
ENSG00000184675	1059.01696591326	-0.229258451221719	0.0678568187112334	-3.37856173595958	0.000728660696714803	0.01747160406621	AMER1
ENSG00000184792	732.821062682421	-0.324982662218583	0.0716504227248907	-4.53566985175214	5.74209445057912e-06	0.000474827041105581	OSBP2
ENSG00000184900	1577.94278347868	-0.298405283305098	0.0677253561328147	-4.40610873599397	1.05244146675593e-05	0.000750082592328812	SUMO3
ENSG00000184916	253.743910795788	-0.420080770110588	0.126887645148563	-3.31065147925748	0.000930790582291665	0.0205374074251362	JAG2
ENSG00000185055	752.944981079346	-0.244796458962391	0.0756898463379764	-3.23420472898447	0.00121981980267318	0.0250019821357853	EFCAB10
ENSG00000185338	54.6269609492568	0.695151981896691	0.236060530458337	2.94480394730528	0.00323159361439797	0.0476429230008386	SOCS1
ENSG00000185432	83.0556794929491	-0.673405821642756	0.21875389031653	-3.07837186652251	0.00208135014404776	0.0359429944554432	METTL7A
ENSG00000185551	1564.49455131064	0.190099146515763	0.0555463102974416	3.42235416714112	0.000620813904630089	0.015611109882511	NR2F2
ENSG00000185686	5435.71797849366	-0.191441850564407	0.0430280944453649	-4.44922911488658	8.61790462212182e-06	0.000650122629388137	PRAME
ENSG00000186231	1046.43779187215	0.643501494009223	0.0744942640046366	8.63826903463562	5.70710961001041e-18	1.22702856615224e-14	KLHL32
ENSG00000186318	680.565068899921	0.287933093156344	0.0736518364116039	3.90938104444846	9.25329073132521e-05	0.00385056291722888	BACE1
ENSG00000186395	580.652431622777	0.250503064434063	0.080340563825439	3.11801476746351	0.00182073680374838	0.0330809926314847	KRT10
ENSG00000186603	1008.23033587008	-0.251771629936237	0.0689777121460776	-3.65004321110342	0.000262196196810161	0.00831039542715252	HPDL
ENSG00000186625	834.093578892768	-0.278040560781493	0.0685387017368059	-4.0566943016982	4.97721581523913e-05	0.00239574940360391	KATNA1
ENSG00000187550	20.1526326706426	-1.27408118515454	0.387480150263314	-3.2881198799183	0.00100858882452365	0.0217571836728346	SBK2
ENSG00000187664	473.184165940162	-0.453558140733277	0.0913183958031725	-4.96677735897678	6.80746657632597e-07	9.34216157814947e-05	HAPLN4
ENSG00000187678	64.4574952135633	-0.634612094771192	0.205368377539285	-3.09011592911765	0.00200078384495927	0.0348837732045545	SPRY4
ENSG00000187772	1694.79128905483	-0.24791202533708	0.0675799119839418	-3.66842776291257	0.000244046625027772	0.0078902292302212	LIN28B
ENSG00000187954	1662.94461088662	0.344805955124401	0.0807158453889441	4.27184964071045	1.93858276669902e-05	0.0011577647078897	CYHR1
ENSG00000188107	724.912462631448	0.262743756636566	0.071757231269659	3.66156486235084	0.000250679375117468	0.00804418890302323	EYS
ENSG00000188153	332.5533125898	0.330756096314144	0.102655736894432	3.22199329838023	0.00127302112677032	0.0257801766645794	COL4A5
ENSG00000188157	130.031233447021	0.526590288639459	0.145424510090983	3.62105595755491	0.000293403040414928	0.00896895550083549	AGRN
ENSG00000188191	459.653203348527	-0.360468846538323	0.0914645967685653	-3.94107511839171	8.11172162595498e-05	0.00350453190530085	PRKAR1B
ENSG00000188643	307.713349616656	-0.349799743087007	0.104505999319562	-3.3471738021219	0.000816400072343745	0.018941656354738	S100A16
ENSG00000188848	1900.17660990057	-0.366556924259207	0.0621638102801832	-5.89662896477984	3.71002813130595e-09	1.16730153399626e-06	BEND4
ENSG00000189046	430.280073329196	-0.313294730068186	0.10119457774513	-3.09596360841838	0.00196174436234816	0.0345717244184307	ALKBH2
ENSG00000189091	4595.17541154707	-0.150603351369737	0.0394898626625212	-3.81372183177204	0.000136889539745001	0.00516651902914623	SF3B3
ENSG00000189306	1301.51183113975	-0.182587403571458	0.0549795131934614	-3.32100800763678	0.000896929639125104	0.0200526730410985	RRP7A
ENSG00000196220	538.76966614089	0.436788632595095	0.0800835395290098	5.45416243043142	4.92042104115054e-08	1.15406238965167e-05	SRGAP3
ENSG00000196305	7395.00963813818	-0.210071597916225	0.0355758208183843	-5.904898132601	3.52864718670409e-09	1.13798871771207e-06	IARS
ENSG00000196365	5182.55350035741	-0.230421852788473	0.0437099047149205	-5.27161645149543	1.35227444113492e-07	2.52816525951311e-05	LONP1
ENSG00000196433	460.370895913975	-0.281151654962028	0.093277005504037	-3.0141582423533	0.00257693358942024	0.0408886141494725	ASMT
ENSG00000196465	836.358166284048	-0.318758960420206	0.0694202723444665	-4.59172731041028	4.39592502432948e-06	0.000391085743543795	MYL6B
ENSG00000196504	3543.97234859267	-0.15075024740181	0.0496941538656008	-3.03356100618029	0.00241685839471844	0.0392663391585238	PRPF40A
ENSG00000196511	1123.21767506644	-0.310320394446109	0.0675606906320815	-4.59320932842496	4.36480837282759e-06	0.000391014083399138	TPK1
ENSG00000196547	1066.13337727704	0.246720167200516	0.079059027930075	3.12070833224425	0.00180416630650179	0.0329190174736535	MAN2A2
ENSG00000196591	5358.32790161647	-0.148315651823453	0.0499476302983957	-2.96942319259974	0.00298359389134251	0.0453872183942434	HDAC2
ENSG00000196811	328.251904842558	0.554587759298337	0.0997422230659445	5.56021053322295	2.69449410577557e-08	6.43684703046385e-06	CHRNG
ENSG00000196950	1635.30528540514	-0.225983136825031	0.0576357739263287	-3.92088318470205	8.82250256131968e-05	0.00371929029545829	SLC39A10
ENSG00000196967	137.758228246501	0.504980866622283	0.149792633943462	3.37119959325159	0.000748416132030465	0.0177730234871903	ZNF585A
ENSG00000197093	101.152589199708	0.949503668423352	0.201027499121729	4.72325265235676	2.3210220747533e-06	0.000243424266376565	GAL3ST4
ENSG00000197170	2624.89238525149	-0.1593548807126	0.052589494058978	-3.03016569305434	0.00244419608001949	0.0395610155988098	PSMD12
ENSG00000197324	994.500845352034	0.184129164173736	0.0609782732451545	3.01958639323011	0.00253120091040737	0.0405117763576366	LRP10
ENSG00000197380	39.5281480008443	0.806172632674257	0.264413408576946	3.04890980004766	0.00229673429115098	0.0379844517382662	DACT3
ENSG00000197498	1254.02180023483	-0.209602882492159	0.0708077652687553	-2.96016802248452	0.00307471300198684	0.0461743861765194	RPF2
ENSG00000197530	278.705963690782	0.754096484820039	0.123941124273618	6.08431212190122	1.16992498858250e-09	4.56413385625289e-07	MIB2
ENSG00000197977	3334.74974146254	-0.238190613752806	0.0464887587817813	-5.12361740761621	2.99728863786575e-07	4.83312792855853e-05	ELOVL2
ENSG00000198336	426.363760949785	-0.345652843755302	0.0900742817708771	-3.83741992675048	0.000124333756905404	0.00484563584314112	MYL4
ENSG00000198570	744.379802936876	-0.438526091251468	0.069708354325044	-6.29086851206756	3.15694659476047e-10	1.31369713136807e-07	RD3
ENSG00000198668	1173.82366697326	0.200056518946615	0.0610900218658193	3.27478224489799	0.00105743448440549	0.0225469501633567	CALM1
ENSG00000198691	230.120950720587	-0.415190411147858	0.13157481596984	-3.15554620454898	0.00160197890543595	0.0303013605280407	ABCA4
ENSG00000198863	519.758270247379	0.246006256730566	0.0784106165046592	3.13741005614907	0.00170447561369856	0.0316346250513994	RUNDC1
ENSG00000198909	777.265262189282	0.346969918365524	0.0670867585182543	5.17195831232647	2.31653273358697e-07	3.98443630176959e-05	MAP3K3
ENSG00000204209	1546.17917709428	-0.163897471556766	0.0547905178042502	-2.99134737405333	0.00277749341969889	0.043429897108019	DAXX
ENSG00000204231	993.126822996583	0.199790114128263	0.0672281012028209	2.97182443879405	0.00296035910123064	0.0450869331828516	RXRB
ENSG00000204256	5364.88565049452	0.262332036161232	0.0448894850516871	5.84395289585467	5.09764479918058e-09	1.56570518831975e-06	BRD2
ENSG00000204304	1383.53835459788	-0.227197786078825	0.0614487973980127	-3.69735122084217	0.00021786082567511	0.00729021000171611	PBX2
ENSG00000204386	1838.82516834323	0.224177985931981	0.0555841322523837	4.03312918359658	5.50390025221311e-05	0.00261030563432166	NEU1
ENSG00000204394	7300.49735736246	-0.200613045025295	0.0370762373960321	-5.41082534569068	6.27349349349859e-08	1.37448569411961e-05	VARS
ENSG00000204427	454.394713686673	0.244809535345768	0.0834424902779475	2.93387139490091	0.00334762883804274	0.0486310946067019	ABHD16A
ENSG00000204568	1201.0416425559	-0.199293233097345	0.0669284220127725	-2.97770703542529	0.00290413430256747	0.0445197455303638	MRPS18B
ENSG00000204682	189.066208421868	0.402113639727336	0.128885518157275	3.11992879787046	0.00180894760269366	0.0329596385236557	MIR1915HG
ENSG00000204839	510.786746680097	0.555075209343403	0.187595768902374	2.95888981180736	0.00308749477202879	0.0462049681660921	MROH6
ENSG00000204991	285.045182535509	0.464837721221601	0.115395624562408	4.02820924089899	5.62033129887561e-05	0.00263644631838165	SPIRE2
ENSG00000205336	110.16955215599	-0.649063340710589	0.182398573820673	-3.55848912145947	0.00037299423664489	0.0108369947133313	ADGRG1
ENSG00000205352	1005.8971781336	-0.332554506636215	0.0714628734937162	-4.65352833405806	3.26302741141419e-06	0.000314127265725695	PRR13
ENSG00000205542	5810.90899134914	-0.432164002502075	0.0613267434899744	-7.04690935648204	1.82935399161277e-12	1.0726666587184e-09	TMSB4X
ENSG00000213088	186.786717983235	0.583097200804317	0.140703073589538	4.14416818288802	3.41049386137066e-05	0.00178842970779193	ACKR1
ENSG00000213533	382.276561093685	0.293734915433301	0.093538144536685	3.14026878433643	0.00168792890314748	0.0313750473351622	STIMATE
ENSG00000213578	727.445241812952	-0.379234878537351	0.0808149419724564	-4.69263318492022	2.69710834402392e-06	0.000276132520935782	CPLX3
ENSG00000213614	1600.40339179948	0.173514866123289	0.0530940402209819	3.26806672464754	0.00108284833642944	0.0230090669027572	HEXA
ENSG00000213918	265.147196596862	0.348014636869783	0.115513332103394	3.01276597716254	0.00258878467756478	0.0410261945216039	DNASE1
ENSG00000214022	4290.87471240758	-0.117242767040941	0.0390812706365963	-2.9999732642048	0.00270003305074713	0.042476129700778	REPIN1
ENSG00000214140	125.528007492553	-0.485757128879122	0.159844915435827	-3.0389276227816	0.00237421886823738	0.0387688903800787	PRCD
ENSG00000214193	101.694652764195	0.550398463015608	0.1707438514857	3.22353313590155	0.00126619648138179	0.0257227316690159	SH3D21
ENSG00000214285	21.3135269503036	-1.17434767186254	0.392464179609422	-2.99224166911549	0.00276936938064856	0.0433554187019009	NPS
ENSG00000214548	152.764402765985	0.668260818828352	0.185103696865698	3.61019704167879	0.000305964485772588	0.00930882515676035	MEG3
ENSG00000214655	787.804513388128	0.267165942062487	0.0703229636591733	3.79912802533936	0.000145206072880791	0.00538263890851207	ZSWIM8
ENSG00000215305	324.882218642243	0.458601387517159	0.0993890872236199	4.61420262855751	3.94607307335886e-06	0.000361023706711555	VPS16
ENSG00000218537	105.601824108268	-0.640935474415282	0.205154518505367	-3.12415967771392	0.00178313661421567	0.032627606132457	MIF-AS1
ENSG00000221866	101.822132602426	-0.656808612404174	0.204737541437648	-3.20805167333809	0.00133637485252134	0.0267689993750392	PLXNA4
ENSG00000223768	245.581280144209	0.556847950923972	0.122018629774789	4.56363058617977	5.02765129823718e-06	0.000425489285827149	LINC00205
ENSG00000224531	836.762295472714	-0.22353026263189	0.0708076469882891	-3.15686613154735	0.00159474541044887	0.0302254415147587	SMIM13
ENSG00000225138	67.4802563048796	0.888179529893605	0.229434800712781	3.87116308046693	0.000108317293133655	0.00436654087945047	SLC9A3-AS1
ENSG00000225663	1231.72332992507	0.244885662339667	0.0767467454429879	3.19082797486941	0.00141865721273593	0.0279826881411216	MCRIP1
ENSG00000225828	247.817925196149	0.524349453537679	0.157169823178911	3.33619675159141	0.000849330316243678	0.0193917895213158	FAM229A
ENSG00000228624	69.404698014482	-1.15141779883136	0.232523429146486	-4.95183561956669	7.35166936122768e-07	9.67719742447318e-05	HDAC2-AS2
ENSG00000235194	517.174055859392	0.347439512261566	0.115039268076954	3.02018187415059	0.00252622937848919	0.0405003340514652	PPP1R3E
ENSG00000236088	181.555005607407	0.468443140470467	0.148908266873893	3.14585046421353	0.00165604652858231	0.0310508724109183	COX10-AS1
ENSG00000236256	744.927369808263	-0.415862516052273	0.106039088011045	-3.9217851063464	8.78953657778955e-05	0.00371754170011427	DIAPH2-AS1
ENSG00000236283	228.858076993354	-0.568263132862347	0.121835558171834	-4.66418130625611	3.09848112239231e-06	0.000302806109688339	AC019197.1
ENSG00000239282	26.7619376810695	1.06696406228417	0.336985956446015	3.16619740934247	0.00154445939807625	0.0297810556579726	CASTOR1
ENSG00000239305	623.083357594603	0.237309762857646	0.0805814275099735	2.94496846470329	0.00322987580890431	0.0476429230008386	RNF103
ENSG00000239521	262.239969668558	0.468942197727953	0.106062034730348	4.42139544956109	9.80655117198179e-06	0.000710699495048119	CASTOR3
ENSG00000239672	7168.61431376878	-0.208134502674119	0.0614929174201429	-3.38469065066575	0.000712585136950907	0.0172464320200126	NME1
ENSG00000239779	830.863529315455	0.288577353652423	0.0718434277484307	4.01675369197186	5.90053386056394e-05	0.00271846024290267	WBP1
ENSG00000240583	112.732928331379	-0.813712263314751	0.158662346603774	-5.12857827160987	2.91938515939898e-07	4.76709728560087e-05	AQP1
ENSG00000241370	329.893663997981	0.418503372048274	0.104510951353017	4.00439730602638	6.21757931953371e-05	0.00283247800166665	RPP21
ENSG00000242265	15529.3102536997	-0.266558666934887	0.0492947379579552	-5.4074466764027	6.39295671683539e-08	1.37448569411961e-05	PEG10
ENSG00000243449	103.214201945578	0.657751015782778	0.180903300629164	3.63592600850943	0.000276983833698679	0.00865155315911127	C4orf48
ENSG00000243708	288.065513192363	0.494277509920822	0.142333292063244	3.47267672064521	0.000515295639422192	0.0136776003056508	PLA2G4B
ENSG00000243989	1062.91562732429	-0.250823335049824	0.0643847480400023	-3.89569490734028	9.79175830062153e-05	0.00403869688507644	ACY1
ENSG00000244274	376.951336618502	-0.42376067869666	0.0991738593209102	-4.27290700995552	1.92940934261118e-05	0.00115764560556671	DBNDD2
ENSG00000244462	2749.75747068514	-0.147437511395476	0.046578978774078	-3.16532296920016	0.00154910896458364	0.0298149043405387	RBM12
ENSG00000244486	1194.4395487066	0.216941233957951	0.0713165339229356	3.04194864815467	0.00235051990421898	0.0385871680262192	SCARF2
ENSG00000249375	7954.682271533	-0.221338504742419	0.0474347942009174	-4.66616348760586	3.06875566624297e-06	0.000302806109688339	CASC11
ENSG00000249992	191.382155291643	0.436980188521747	0.135123901744032	3.23392222161796	0.00122102703453835	0.0250019821357853	TMEM158
ENSG00000250571	313.906866884247	0.41837168415043	0.133122091525846	3.14276675910852	0.00167359138727304	0.0312436018752854	GLI4
ENSG00000250592	75.6537688423873	-0.702659438727838	0.210980181151776	-3.33045234339976	0.000867050041706385	0.0196227114701971	AC055733.2
ENSG00000251321	71.8645080090762	-0.677611759060077	0.22791789301166	-2.97305205004423	0.00294854445381628	0.0449600750050001	PCAT4
ENSG00000255690	709.640465277247	0.78631934565009	0.0715764046260556	10.9857340524177	4.47585081878662e-28	2.88692377811737e-24	TRIL
ENSG00000256043	20.8273908832544	1.25077252036205	0.372724642592522	3.35575483193754	0.000791486998568156	0.0185302763730113	CTSO
ENSG00000258017	37.3045542673562	-0.925712421794862	0.309541338090706	-2.99059384928935	0.00278435555127052	0.0434319064224785	AC011603.2
ENSG00000258559	23.3974469536108	1.18280850503826	0.380222864721914	3.11082950233237	0.00186562623769368	0.033581692209015	AC005519.1
ENSG00000258727	68.3765827462829	1.44876365217059	0.293201840539606	4.94118198407044	7.76503883837643e-07	0.000101180809106117	AL135999.1
ENSG00000258839	175.148854545849	0.649731931457216	0.152616540759192	4.25728383191703	2.0692557944269e-05	0.00122446787835353	MC1R
ENSG00000258947	1487.69722527705	0.210351338228329	0.0609404885537817	3.45175011261499	0.00055696328654674	0.0143984496922905	TUBB3
ENSG00000260293	1889.17107305297	0.260168975609585	0.0582869787739508	4.46358656911306	8.05990124078572e-06	0.000626341722928529	AC106820.4
ENSG00000261801	546.588999958992	-0.756154560417584	0.0837452344185532	-9.02922495432244	1.72891928214141e-19	5.57576468490605e-16	LOXL1-AS1
ENSG00000262246	665.409152880289	0.359115249632938	0.0806871087502248	4.45071406319213	8.55852344327262e-06	0.000649440896577746	CORO7
ENSG00000262655	1682.73276274652	-0.243384468704041	0.0648410415804577	-3.75355581544814	0.000174343689314448	0.00619568482687708	SPON1
ENSG00000262814	3302.43872363281	-0.226092953172485	0.0532595347238672	-4.24511694187156	2.1847944762555e-05	0.00128108403380436	MRPL12
ENSG00000263072	219.068391727606	0.388584733073016	0.127703484842368	3.04286710384349	0.00234335797236862	0.0385578033718815	ZNF213-AS1
ENSG00000265203	2447.53304177443	-0.243827120178846	0.0525479142942109	-4.64009130436045	3.48255275329869e-06	0.000327919200858052	RBP3
ENSG00000265763	285.561566234238	-0.446525330187204	0.108849236222979	-4.10223668701258	4.09175386705334e-05	0.0020699460739211	ZNF488
ENSG00000265972	1954.05187922453	0.519023636895673	0.0505060570060266	10.2764632137833	8.99687130113969e-25	3.86865465949007e-21	TXNIP
ENSG00000267680	298.608603099904	0.380395513545969	0.128473566875892	2.96088543967522	0.00306756017916911	0.0461743861765194	ZNF224
ENSG00000267719	87.664424346984	-0.5408299243388	0.184077696628082	-2.93805243245473	0.00330281160500202	0.0482517210696784	LINC02078
ENSG00000268089	2170.53761717872	-0.212878256922568	0.0575635800163053	-3.69814137449874	0.000217183922769793	0.00729021000171611	GABRQ
ENSG00000269343	522.064779338257	-0.329488650136587	0.0834892338586273	-3.94648070066748	7.93083112054721e-05	0.00344470442609626	ZNF587B
ENSG00000273749	523.675558420014	0.227479104277441	0.0758216250749493	3.00018766483281	0.00269813312724323	0.042476129700778	CYFIP1
ENSG00000274180	205.983872609387	0.395603603310725	0.119231396091201	3.317948260944	0.000906812800373131	0.0202385555792619	NATD1
ENSG00000277443	4844.00990507924	0.234349669896439	0.0545219320047579	4.29826422651325	1.72140881076385e-05	0.0010676045028295	MARCKS
ENSG00000277631	107.123863182859	-0.519393051083675	0.176821587056125	-2.93738485063372	0.00330993066249197	0.0483010243734688	PGM5P3-AS1
ENSG00000278224	239.605506990342	0.45650397789251	0.143159851708625	3.18877096088111	0.00142879034657138	0.0280966394371505	PRICKLE4
ENSG00000281103	465.734969167301	-0.433845571521173	0.0993735149495929	-4.36580684240907	1.26654367116199e-05	0.000864466315237551	TRG-AS1
ENSG00000286010	31081.0431808441	-0.194596365780636	0.0482786755661832	-4.03068981281129	5.56133967784605e-05	0.00261895379384449	AC108925.1

## Sheet: DEG-D425 72h
	baseMean	log2FoldChange	lfcSE	stat	pvalue	padj	gene_name
ENSG00000000419	703.880023134921	-0.204677298288418	0.0779612617880779	-2.62537180125165	0.00865543960867639	0.0399150741203288	DPM1
ENSG00000001561	174.0060963428	0.455575050943327	0.146180194346401	3.11653061469981	0.0018299267886282	0.0121228120224864	ENPP4
ENSG00000001630	2882.03802944097	-0.166567236113718	0.0492931146315832	-3.37911769947266	0.000727188681243485	0.00592645489183941	CYP51A1
ENSG00000002549	1482.86521522669	-0.238738425497814	0.0596115881138642	-4.00489960176534	6.20438266386011e-05	0.000875812751136877	LAP3
ENSG00000002834	2334.89698553483	-0.219959138943995	0.0502483553196154	-4.37743957080581	1.20081639281887e-05	0.000239126859653305	LASP1
ENSG00000003756	1060.40508612957	0.425005414328575	0.0827326000075698	5.13709727833633	2.79014545146086e-07	1.15596676258357e-05	RBM5
ENSG00000003989	4027.4430645861	-0.178017173561463	0.0506382549203726	-3.51546817403938	0.000438979371208638	0.0040653439069301	SLC7A2
ENSG00000004142	4072.07084191443	-0.202841641734957	0.0515504058549252	-3.93482143100483	8.3258574952873e-05	0.00111369415615337	POLDIP2
ENSG00000004455	3529.72263640901	-0.211359484117439	0.0426833453619632	-4.95180221524505	7.35293171620635e-07	2.52948411892734e-05	AK2
ENSG00000004478	5158.61879960996	-0.384084450139393	0.0515656366939281	-7.44845743724948	9.44378867585755e-14	3.08236048927624e-11	FKBP4
ENSG00000004487	4711.00692437516	-0.126002855848143	0.0450623901472055	-2.7961866966339	0.00517095198209434	0.0269461368475025	KDM1A
ENSG00000004777	420.782826629828	0.588551658500257	0.125025709109074	4.70744507425105	2.50840837815901e-06	6.81875144789475e-05	ARHGAP33
ENSG00000004799	442.759314760314	0.25514454124376	0.0956422317741239	2.66769748583794	0.0076372989993325	0.0362034485331447	PDK4
ENSG00000004864	2201.36757806968	-0.212630893808874	0.0540203762212608	-3.93612389773007	8.28082328012155e-05	0.00111112033273783	SLC25A13
ENSG00000005156	2797.05007520778	-0.153398500978814	0.0462242301742287	-3.31857340621192	0.000904785377670256	0.00700605749693032	LIG3
ENSG00000005189	204.838958652941	-0.377936992264364	0.138965775720858	-2.71964079143867	0.00653528670308224	0.0323070582418347	REXO5
ENSG00000005206	1383.9775991533	0.608405733182112	0.137136173305142	4.43650802351286	9.14299287364649e-06	0.000194517536780823	SPPL2B
ENSG00000005469	226.461745629174	0.450099643559638	0.119360882070242	3.77091418690055	0.000162650601751792	0.00188286362685335	CROT
ENSG00000005700	1317.16467305631	-0.168230196214219	0.057599371730132	-2.92069498609153	0.00349251571229706	0.0198964858501316	IBTK
ENSG00000005882	526.344072231491	-0.408790409184836	0.0835392252550124	-4.89339478474884	9.91113110140644e-07	3.19592184094027e-05	PDK2
ENSG00000005981	323.133052514055	-0.37444262319006	0.0972824687229047	-3.84902468148302	0.000118589059384047	0.00146669019655944	ASB4
ENSG00000006015	727.296697972239	0.328852338502104	0.0852072804072704	3.85943943909803	0.000113647415937574	0.00142205355511428	REX1BD
ENSG00000006025	367.118517869684	0.674834899076891	0.130691156784784	5.16358501737175	2.42264470512723e-07	1.03577736242852e-05	OSBPL7
ENSG00000006118	2071.33263272965	0.191333928511118	0.0525773540796615	3.63909390003199	0.000273599029912759	0.00279062669077176	TMEM132A
ENSG00000006283	648.313663951005	0.296111609880714	0.0825814633243269	3.58569100086998	0.000336186840145833	0.00326799792731959	CACNA1G
ENSG00000006451	1546.47171269543	-0.236463655354936	0.0629696477982567	-3.75520053903624	0.000173202740748255	0.00197933311417007	RALA
ENSG00000006453	264.090860747605	-0.454764070876148	0.113942450878614	-3.99117332802169	6.57472053054256e-05	0.000918401984756999	BAIAP2L1
ENSG00000006625	1446.5536263872	-0.250465927199278	0.06371841176172	-3.93082502018279	8.46548680757098e-05	0.00112560579950339	GGCT
ENSG00000006634	887.413383398015	-0.212209083244855	0.0689403165097765	-3.07815649808862	0.00208285500978523	0.0134025222796721	DBF4
ENSG00000006695	520.328208746041	-0.240124617032905	0.0838506289618383	-2.8637187342052	0.00418699617425233	0.0229632716409199	COX10
ENSG00000006704	1683.13546504327	-0.135484152660575	0.0515696403124327	-2.62720763301332	0.0086088785952014	0.0397529376676967	GTF2IRD1
ENSG00000007038	853.68818238601	-0.214266652344254	0.0640843017429197	-3.34351231919176	0.000827250209922794	0.00653112820600993	PRSS21
ENSG00000007062	347.015773833564	0.286113216011761	0.0922278830407303	3.10224203981138	0.00192060855067051	0.0125864758203099	PROM1
ENSG00000007171	150.645887611828	-1.10014394434347	0.156442629951897	-7.03225166108332	2.03226814550084e-12	4.60945971577834e-10	NOS2
ENSG00000007237	489.676892795416	-0.516661000815778	0.107066615632956	-4.82560317949141	1.39580178958734e-06	4.2115160739089e-05	GAS7
ENSG00000007264	1077.31151664379	-0.483587230109262	0.0623830945229276	-7.75189550642649	9.05308755528304e-15	4.03828058882659e-12	MATK
ENSG00000007392	1040.78607330504	0.245644221504708	0.0674274347078902	3.64309012450036	0.000269384464023914	0.00275604197061775	LUC7L
ENSG00000007541	475.395725220145	0.496048297373222	0.100147152040901	4.95319424730753	7.30050315901023e-07	2.51792096066688e-05	PIGQ
ENSG00000007968	655.789320921438	-0.371607964323256	0.0805224191857657	-4.61496274057482	3.93165844495723e-06	9.797663558737e-05	E2F2
ENSG00000008294	5673.54566854277	-0.115607100369215	0.0421496682964257	-2.74277604170419	0.00609222204779556	0.0305570147839581	SPAG9
ENSG00000008300	1406.52227829056	0.23644372677798	0.0820552486321703	2.88151861970327	0.00395763850666263	0.0219846901187876	CELSR3
ENSG00000008311	916.049545013534	0.564494267592491	0.0767585104447387	7.35415870268732	1.92133350580713e-13	5.84347385788886e-11	AASS
ENSG00000008405	667.38476898027	-0.221208430891317	0.0769558334097462	-2.87448554696962	0.0040468629151166	0.0223873995577058	CRY1
ENSG00000008517	37.7984378078017	-1.3330707262553	0.326112406656347	-4.08776452243375	4.35549916695721e-05	0.00066158104259048	IL32
ENSG00000008710	2652.62426437477	0.625248725244719	0.139021662028449	4.49749137020654	6.87599510269962e-06	0.000155693005861804	PKD1
ENSG00000008869	793.374408585358	0.268534491480836	0.0765035363449375	3.51009253049523	0.000447950782284474	0.00411713091892914	HEATR5B
ENSG00000009307	9287.03879148335	-0.288241633970904	0.044798339569559	-6.43420351603317	1.24122460005874e-10	1.46991748654744e-08	CSDE1
ENSG00000009954	5305.23700224044	-0.203754534534837	0.0397313368480265	-5.12830804848587	2.92357780723583e-07	1.20379440665938e-05	BAZ1B
ENSG00000010165	1081.59947722538	-0.235781688267783	0.064968402499552	-3.62917478645729	0.000284328683974677	0.00286778132615423	EEF1AKNMT
ENSG00000010244	6436.70126282706	0.180171523462309	0.0514415853035044	3.50244889225906	0.000461002215698473	0.00419668819760338	ZNF207
ENSG00000010278	237.833407592927	-0.325372428910022	0.12028579275367	-2.70499467527594	0.00683054843466349	0.0334944665271773	CD9
ENSG00000010292	3765.8487267302	-0.128699982733626	0.0412489438379396	-3.12007946771358	0.00180802255803691	0.0120272731631758	NCAPD2
ENSG00000010295	354.999217104006	0.405337700937001	0.110296715158348	3.67497527333498	0.000237872451134268	0.00251438320780314	IFFO1
ENSG00000010310	819.554740319922	0.683339689004193	0.21857802086875	3.12629644228739	0.00177023008680648	0.0118268692070116	GIPR
ENSG00000010322	3888.78898605433	0.355208908880442	0.0624078779759251	5.69173188387321	1.25757219249838e-08	8.0907841730833e-07	NISCH
ENSG00000010803	1138.03881870179	-0.180261729186204	0.0633632343468043	-2.8448946939732	0.00444261076970433	0.0240012181349145	SCMH1
ENSG00000011007	1622.82770583655	-0.177894358657519	0.056422899451755	-3.15287516923212	0.00161670925872231	0.0110325361041417	ELOA
ENSG00000011021	605.295961188118	0.260565488839929	0.0968520709362631	2.69034504188768	0.00713781757319069	0.0345329988302378	CLCN6
ENSG00000011132	289.245255009698	0.412939189083407	0.112867521480443	3.65861838434151	0.000253578600601496	0.00264076952003831	APBA3
ENSG00000011243	1475.84356421402	0.212027918959238	0.0706070227879366	3.00292960370316	0.00267394275760954	0.0162427153800867	AKAP8L
ENSG00000011260	2027.09465824263	-0.262136616662513	0.0571492237400676	-4.58687974231796	4.49919664121623e-06	0.000110367189087328	UTP18
ENSG00000011304	7445.21702648837	-0.123159536013319	0.0401858383449454	-3.06474970003481	0.00217852234486208	0.0138823742947354	PTBP1
ENSG00000011426	1571.89170128457	-0.158281281448439	0.0601993796738865	-2.62928426016819	0.00855648042728108	0.0395702270588619	ANLN
ENSG00000012171	92.4631066773485	0.877637130104533	0.203107068805182	4.32105655045592	1.55283866981142e-05	0.000293504054794018	SEMA3B
ENSG00000012660	3462.06999153825	-0.148672003074819	0.0411843997434346	-3.60991064580272	0.000306302502243876	0.00304980661088359	ELOVL5
ENSG00000012822	608.23056634333	0.525798183965158	0.0928950924437199	5.66012875528071	1.51259466586795e-08	9.32789945559672e-07	CALCOCO1
ENSG00000013288	110.476217692531	0.557866706104404	0.171968022171019	3.24401420137062	0.00117857869955146	0.00868487894129827	MAN2B2
ENSG00000013441	851.762416500864	0.267853011008856	0.0694945134898099	3.85430442718521	0.000116059113253195	0.00144206411657777	CLK1
ENSG00000013561	431.683906140657	-0.264061522112401	0.0908324015718981	-2.9071291471181	0.00364762568890723	0.0205699650100955	RNF14
ENSG00000013573	717.684045457621	0.262860149660481	0.0916971021968039	2.86661348464775	0.00414889378727473	0.022827913064604	DDX11
ENSG00000014641	6160.36595187787	-0.173477419519619	0.0626883674984973	-2.76729840705737	0.00565229911455641	0.0288728815282833	MDH1
ENSG00000014824	1756.94119137355	-0.154602895375176	0.0554238476999356	-2.78946521743123	0.00527951670972996	0.0273945298990331	SLC30A9
ENSG00000014919	913.126591746152	-0.263475899076785	0.0711661889496941	-3.70226230974699	0.000213685521059355	0.00233077060509187	COX15
ENSG00000015479	38.4181979535169	0.706678415255229	0.278444473042491	2.53795095134601	0.0111503610607009	0.0486356361519879	MATR3
ENSG00000017483	20210.2658568125	-0.133889707947945	0.0332840430997833	-4.02263954371628	5.75495367997886e-05	0.000829879204153849	SLC38A5
ENSG00000017797	2058.33962265277	-0.180603011237889	0.0485186540482209	-3.72234174217598	0.000197383623906633	0.00219253700209952	RALBP1
ENSG00000021300	2234.85887377299	-0.344038977526057	0.049003860185849	-7.02065054102424	2.20837573491845e-12	4.92541401411311e-10	PLEKHB1
ENSG00000022267	2369.0851562772	-0.2082864550386	0.0509051096991378	-4.09166105857793	4.28294331067533e-05	0.000654848269275114	FHL1
ENSG00000022840	1974.14859085068	-0.155503254160964	0.0581144273373449	-2.67581152023219	0.00745485561422055	0.035565375340285	RNF10
ENSG00000023228	2774.97271248891	-0.165872325355549	0.0523950527854525	-3.16580128346781	0.00154656408094938	0.0106352109615954	NDUFS1
ENSG00000023287	1807.73631145774	-0.166086075851331	0.0572738635466125	-2.89985807778029	0.00373331654173461	0.0209472712626803	RB1CC1
ENSG00000023330	812.089587299551	-0.292366337814424	0.0726758342150013	-4.02288244741022	5.74901942849869e-05	0.000829879204153849	ALAS1
ENSG00000023734	4034.80686487185	-0.248728154637356	0.061717184636389	-4.03012801220203	5.57464851193502e-05	0.000810868982464287	STRAP
ENSG00000024422	210.137505869114	-0.568368396347689	0.134312990764509	-4.23167106258702	2.31961476868633e-05	0.000398985666253991	EHD2
ENSG00000025434	116.671858543586	0.528241368137676	0.172145950789105	3.068566909162	0.00215088157059898	0.0137323936916772	NR1H3
ENSG00000025770	972.444090465114	0.217601565743559	0.0631430018629248	3.44617074455763	0.000568590979281649	0.00496015937727968	NCAPH2
ENSG00000025796	3707.33670661569	-0.129732058150414	0.0468012881834024	-2.77197622514207	0.00557171058250637	0.0286111400671912	SEC63
ENSG00000026025	3429.41800931685	-0.228654666283246	0.0508891919049574	-4.49318721174214	7.01650501012183e-06	0.000157541728264178	VIM
ENSG00000027001	370.195754287298	-0.265275274684169	0.0958299034065698	-2.7681888977672	0.00563687736109965	0.0288351272347995	MIPEP
ENSG00000029363	3498.01692954537	-0.148547724636108	0.0438178676434525	-3.39011760784084	0.000698626450254544	0.00577099947981871	BCLAF1
ENSG00000029725	1176.58065992572	-0.183541758103925	0.0574799679622197	-3.19314301331139	0.00140733228178805	0.00993297499730362	RABEP1
ENSG00000030582	3224.44341554014	0.199367671831804	0.0512054091194811	3.89348850561092	9.88128865456017e-05	0.00128181754510002	GRN
ENSG00000031698	2967.67570068565	-0.288114850418773	0.0547027387527557	-5.26691820168253	1.3873298491032e-07	6.49134546877586e-06	SARS
ENSG00000032444	966.078244964962	0.288086400890584	0.0693765142869539	4.15250613051856	3.28853941560698e-05	0.000532775235589014	PNPLA6
ENSG00000033050	2918.9138243419	-0.273935530442347	0.0506865213145071	-5.40450445874144	6.49878070835527e-08	3.26942418944399e-06	ABCF2
ENSG00000033100	515.358183067645	0.237570408920558	0.0886377367333239	2.6802400160026	0.00735693883429687	0.0352606689210278	CHPF2
ENSG00000033327	2313.7905667123	-0.323316304223706	0.058541965482699	-5.52281259363006	3.33615524170551e-08	1.88373120019e-06	GAB2
ENSG00000033627	1803.69236472848	0.286769467852029	0.0564703108511531	5.07823427088809	3.80958776624625e-07	1.49940892611492e-05	ATP6V0A1
ENSG00000035141	1599.1061006834	-0.225202884582754	0.0628705180315996	-3.58201095892933	0.000340959485990866	0.00330392457750164	FAM136A
ENSG00000035687	687.16059042274	-0.25192163535602	0.0719640454159994	-3.50065972389056	0.000464108027265284	0.00421414089533622	ADSS
ENSG00000035720	64.7363910033465	-1.30471652586661	0.212623543484377	-6.13627496036196	8.44788909567473e-10	8.07497513416566e-08	STAP1
ENSG00000035928	2130.5024805698	-0.214457834276148	0.0519437483917258	-4.12865534190654	3.64890880984795e-05	0.00057855092053774	RFC1
ENSG00000036054	1379.91007078656	-0.319505724122088	0.0620269841883473	-5.15107623404511	2.58995876627717e-07	1.0899002581862e-05	TBC1D23
ENSG00000036257	1978.48558279415	-0.250960356416992	0.0540687714556119	-4.64150284278273	3.4588426238328e-06	8.86219382716647e-05	CUL3
ENSG00000036672	1801.96746476412	-0.264028852737012	0.0560547183470045	-4.71019854390404	2.47475591383381e-06	6.75860890590286e-05	USP2
ENSG00000037042	481.637555289834	0.559234363742125	0.11198936978549	4.99363792128943	5.92524364772435e-07	2.15466332863715e-05	TUBG2
ENSG00000037474	2293.06971306809	-0.164547234376407	0.0493075190527447	-3.3371631251694	0.00084638256372409	0.00664236248671111	NSUN2
ENSG00000039123	1813.7936342479	-0.230440424870679	0.0573334430287712	-4.01930204601595	5.83708007147425e-05	0.000835420379855277	MTREX
ENSG00000039523	1420.45753222576	-0.196659042588236	0.0581804525545088	-3.38015663257324	0.00072444531689984	0.00591129709192296	RIPOR1
ENSG00000039560	760.56208973569	-0.22003376529431	0.0754986296998054	-2.91440740274625	0.00356364510177516	0.0201985170486892	RAI14
ENSG00000040341	1061.06649989695	-0.1688806551868	0.0644370098542985	-2.62086424507691	0.00877071799591955	0.0403193913505309	STAU2
ENSG00000040933	990.147527848314	0.191001060382251	0.067177108240987	2.84324623943421	0.00446565544013893	0.0240800152662529	INPP4A
ENSG00000041357	2827.47764688822	-0.189014666387614	0.070780391741125	-2.67043826316932	0.00757523005568937	0.0359346786973538	PSMA4
ENSG00000041982	121.845232513205	-0.60967856988704	0.162399804542791	-3.75418290436671	0.000173907845087571	0.00198569520730536	TNC
ENSG00000042445	528.013341709358	0.222052671389666	0.080847879004339	2.74654912564557	0.00602258657241894	0.0302644586977508	RETSAT
ENSG00000043143	124.279957981301	-0.627260180776866	0.162153099095982	-3.86832064434104	0.00010958749909976	0.00138741713619015	JADE2
ENSG00000044090	898.1216867055	0.328057400826242	0.0998187747975309	3.28653002896162	0.00101429958703846	0.00773614570862299	CUL7
ENSG00000044115	4976.73432624329	-0.174222705958983	0.0488161846941146	-3.56895376094371	0.000358409668959372	0.00343816357707119	CTNNA1
ENSG00000044574	9705.86621874227	-0.134328437115274	0.0399284650990137	-3.36422741976606	0.000767582647146534	0.00619155574690471	HSPA5
ENSG00000047056	326.544236840234	0.430764309743631	0.0983814631075086	4.37851091188696	1.19492959265134e-05	0.000238666220715361	WDR37
ENSG00000047315	3342.58673058236	-0.133437760748849	0.0478310156903977	-2.78977476900281	0.00527447198278681	0.0273789697725574	POLR2B
ENSG00000047346	279.574355101405	0.333211663977681	0.117263756963324	2.84155712392788	0.00448938083839731	0.0241758126275384	FAM214A
ENSG00000047849	4794.41900488293	-0.138173501836863	0.0507175739584978	-2.72437127907439	0.00644240378396724	0.0319740356307996	MAP4
ENSG00000048052	145.430259913023	-0.532297026283482	0.154809042423812	-3.4384104310021	0.000585140078041497	0.00507502725778693	HDAC9
ENSG00000048162	899.335714875911	-0.179665401815959	0.0675502373271342	-2.65973013456445	0.00782032834838414	0.0369402167165819	NOP16
ENSG00000048707	549.324785973792	0.310710277216118	0.101929159964751	3.04829626108532	0.00230142912314917	0.014506700200651	VPS13D
ENSG00000048740	1003.32132770546	-0.196712626251016	0.0616180998117777	-3.19244875859375	0.00141071972346457	0.00994810495889219	CELF2
ENSG00000048991	1352.71502748924	-0.244319224321319	0.0623616331750353	-3.91778104392437	8.93678240461949e-05	0.00117708683207301	R3HDM1
ENSG00000049192	52.4309886395354	0.735485297744131	0.244386020884123	3.00952278319088	0.0026165845341148	0.0159988391625394	ADAMTS6
ENSG00000049239	192.359561189556	0.575624685196774	0.134127903739974	4.29161024027262	1.77382101596714e-05	0.000321643263355993	H6PD
ENSG00000049246	301.365838011028	-0.50454388077355	0.108602749697109	-4.6457744594931	3.3880300023544e-06	8.73576444923055e-05	PER3
ENSG00000049323	1440.15664445342	0.162393516357055	0.0634944431163703	2.55760202604543	0.010539663535654	0.0465484413973999	LTBP1
ENSG00000049541	1001.02924295691	-0.205826857370621	0.0662058655475773	-3.10889157128696	0.00187790621330394	0.0123671953476542	RFC2
ENSG00000050344	1252.62057231453	-0.252901206664253	0.0553928998138076	-4.56558886634083	4.98094131024541e-06	0.000118852357420736	NFE2L3
ENSG00000050393	940.080891901958	-0.223068087063975	0.0656745859992963	-3.39656632272284	0.000682370188604767	0.00567538379831548	MCUR1
ENSG00000050405	1550.45466569449	-0.250234398917932	0.0586439574780728	-4.2670107830205	1.98109587382835e-05	0.000353952269473578	LIMA1
ENSG00000050426	931.455778449793	0.258558982217787	0.08308956024779	3.11181069495026	0.00185943694133563	0.0122636693686316	LETMD1
ENSG00000051009	324.09015734414	0.441949328135707	0.106457807211258	4.15140363786273	3.30442391768007e-05	0.000534701340585184	FAM160A2
ENSG00000051382	451.882566217017	-0.28598944951508	0.0890900597801406	-3.21011626011762	0.00132681295947733	0.0094796641877873	PIK3CB
ENSG00000051596	635.999498324951	-0.202393055485682	0.0771303057590561	-2.62404062182677	0.00868934209476385	0.0400415895014221	THOC3
ENSG00000052126	1466.16440835602	-0.251374659566361	0.0569562316594214	-4.41347069921155	1.01726491453919e-05	0.000211382594508748	PLEKHA5
ENSG00000052795	1270.93379435828	-0.200687812398173	0.0601483750595327	-3.33654587010105	0.000848264294875607	0.00664236248671111	FNIP2
ENSG00000053372	1987.54123478979	-0.255690575748662	0.0584772017738698	-4.37248308729636	1.22841336008333e-05	0.000242457633991669	MRTO4
ENSG00000054118	3245.5242494783	-0.146998287130022	0.0480358131096683	-3.06018109435178	0.00221203194988081	0.0140224592862648	THRAP3
ENSG00000054598	634.580617382072	-0.215445788512283	0.0752138227509477	-2.86444406935251	0.00417741920205535	0.0229201409437904	FOXC1
ENSG00000054690	390.578441275827	0.335122572815912	0.106182074740356	3.15611249483849	0.00159887181682247	0.0109387027876883	PLEKHH1
ENSG00000055044	2964.18558385398	-0.215149848371704	0.055093111368938	-3.9052041720956	9.41458645054245e-05	0.00123153466159491	NOP58
ENSG00000055130	2384.72821331029	-0.152975389503258	0.0518668111231476	-2.94938875536512	0.00318403178920368	0.0185820817283575	CUL1
ENSG00000055732	395.973094219257	0.398063339384453	0.102493614378944	3.88378672950997	0.000102842123511277	0.00132350556515155	MCOLN3
ENSG00000055917	2461.68495171093	-0.194474325508355	0.0518960472552065	-3.74738223418055	0.000178689684719195	0.00202474628358363	PUM2
ENSG00000055955	19.7294380548893	2.1270775957944	0.507131105007483	4.19433470909464	2.73673626383093e-05	0.000459009157632806	ITIH4
ENSG00000056097	2362.91021873216	-0.200900729771921	0.0486489363769667	-4.12960168779846	3.63392251023415e-05	0.000576858256606803	ZFR
ENSG00000057294	396.654157194432	-0.261737889412666	0.102156910147645	-2.56211634665128	0.0104036460001271	0.0460998644946029	PKP2
ENSG00000057608	6452.24011612372	-0.195359218399805	0.0541584075931744	-3.60718173007041	0.0003095408693525	0.00307518627592811	GDI2
ENSG00000057657	661.762933126374	-0.234159048875071	0.0886323403581585	-2.64191431625123	0.0082438908667847	0.0385329191684641	PRDM1
ENSG00000057935	854.446725117597	-0.226037793665042	0.0649740164796597	-3.4788951939858	0.000503485455508205	0.00450980078019465	MTA3
ENSG00000058091	521.424999680793	0.245883893226032	0.0879104445538222	2.79698156998276	0.00515824755894966	0.0269323717650661	CDK14
ENSG00000058404	87.329531637428	-0.75463754906106	0.184050580825409	-4.10016390970759	4.12857619511372e-05	0.000634312360998987	CAMK2B
ENSG00000058729	880.811547482727	-0.180807328695682	0.0637896843410709	-2.83442896078527	0.00459076634865154	0.0245692969383554	RIOK2
ENSG00000059122	1054.71249977337	0.372527326545383	0.0743412483813296	5.01104480563096	5.41353071373103e-07	2.00121182351239e-05	FLYWCH1
ENSG00000059145	245.185668430737	0.416800299979316	0.119743823195763	3.4807665970203	0.000499980974449291	0.00449540475789736	UNKL
ENSG00000059573	2921.17243242113	-0.158557353452986	0.0471955552737374	-3.35958232789809	0.000780603890763168	0.00627766903016389	ALDH18A1
ENSG00000059588	864.651440348555	0.536945489231706	0.173304682315959	3.09827456509675	0.0019465099916574	0.0127002421786247	TARBP1
ENSG00000060491	764.542161242023	0.191172974133314	0.069228477825599	2.76147880377955	0.0057540251438475	0.0292332439160847	OGFR
ENSG00000060656	363.654608423732	-0.265996653815923	0.0983893656139233	-2.7035102031218	0.0068611341516805	0.0335706388364857	PTPRU
ENSG00000061794	1182.36366624475	-0.233745924181798	0.0745741863257724	-3.13440797276279	0.00172201258117156	0.0115798856086622	MRPS35
ENSG00000061938	1000.73608090641	0.350713667510706	0.079116501968999	4.43287631255652	9.29842140585315e-06	0.000197197266645209	TNK2
ENSG00000062485	6709.50817269358	-0.136811577716359	0.0380829703486173	-3.59246078927052	0.000327569955963765	0.00320903451735513	CS
ENSG00000063046	8982.96426375309	-0.29007254208631	0.0410728895775009	-7.06238458190212	1.63669248557873e-12	3.84249453368678e-10	EIF4B
ENSG00000064102	966.038182094029	-0.213205191699007	0.071088387117866	-2.99915640715703	0.00270728288332135	0.0164079979821586	INTS13
ENSG00000064419	1987.4894327509	-0.204412081280152	0.059079730522672	-3.45993591155105	0.00054030396634106	0.00477565896801589	TNPO3
ENSG00000064545	694.534745490893	0.196498087209082	0.0731707584707865	2.68547287626565	0.00724272531574427	0.034881040020093	TMEM161A
ENSG00000064547	104.983440549785	0.538444496496208	0.168875383745623	3.18841316332561	0.0014305597038585	0.0100334119271669	LPAR2
ENSG00000064601	1478.06032958033	0.217875690098499	0.0596718224630886	3.65123237577118	0.000260984965318185	0.0026969118192185	CTSA
ENSG00000064607	5128.11697626561	0.330054246642004	0.109111340565665	3.0249307260905	0.00248690081074399	0.0154001419016086	SUGP2
ENSG00000064666	1423.68703083705	-0.487577635501844	0.0614110537541203	-7.93957448530397	2.02876029794499e-15	1.23403955941363e-12	CNN2
ENSG00000064687	854.878167598022	0.368921180041098	0.0964567083577234	3.82473325414446	0.000130913750472091	0.00159407443932441	ABCA7
ENSG00000064961	1162.85031101196	0.248328325606395	0.0743894792410208	3.33821836286574	0.000843174586174905	0.00663727194834858	HMG20B
ENSG00000065029	1001.45932145093	0.352913071492349	0.0693164303983026	5.09133360538703	3.55553815324316e-07	1.43549784397392e-05	ZNF76
ENSG00000065150	8927.69330561488	-0.262712531805895	0.0452000064781294	-5.81222332198141	6.16485219677658e-09	4.44676061482766e-07	IPO5
ENSG00000065183	2212.48956515126	-0.195557758992199	0.0547333172821646	-3.57291990880157	0.00035302275861769	0.00339866946462009	WDR3
ENSG00000065328	1404.34590449851	-0.349082598127859	0.0564227135711281	-6.18691615545565	6.13525754070556e-10	6.12701614997924e-08	MCM10
ENSG00000065427	4894.35809300575	-0.251107939788533	0.0506238004416877	-4.9602743689261	7.03936826456892e-07	2.44254803783766e-05	KARS
ENSG00000065485	1940.74063494097	0.153671616028203	0.0548039250859534	2.80402572967516	0.00504688773801847	0.0264748928695269	PDIA5
ENSG00000065548	2572.57390590639	-0.288724578523799	0.0507402994067725	-5.69024191617722	1.26859515707833e-08	8.12265090527379e-07	ZC3H15
ENSG00000065613	2218.34167115037	-0.244361890488473	0.0537953265850204	-4.54243715952301	5.56075755822257e-06	0.000129867465347529	SLK
ENSG00000065717	98.095703410499	-0.626768763671695	0.18472781458951	-3.39293118940675	0.000691490062242825	0.00573303075500222	TLE2
ENSG00000065882	1548.43806702367	-0.204919970659507	0.052710854978272	-3.88762373032987	0.000101230388842394	0.00130759176012444	TBC1D1
ENSG00000065911	6573.09699455231	-0.313566999950253	0.053195946994489	-5.89456561385661	3.75668303772102e-09	2.90589204686605e-07	MTHFD2
ENSG00000065978	23454.6952438674	-0.2201932478024	0.0518797893822188	-4.24429725764978	2.19279517834537e-05	0.000381586281880595	YBX1
ENSG00000066044	3210.06943818929	-0.167678206056458	0.0472234471221259	-3.5507404959833	0.000384148985179585	0.00363555991490326	ELAVL1
ENSG00000066455	489.854785816829	-0.302219559465871	0.0863331780003865	-3.50061895630111	0.000464179022547122	0.00421414089533622	GOLGA5
ENSG00000066468	1068.19368874903	-0.334156936974302	0.0664952592092318	-5.02527459774019	5.02712699875187e-07	1.8843981371792e-05	FGFR2
ENSG00000066583	756.06485200842	-0.21131405441813	0.0710803883383773	-2.97288829391551	0.00295011796750254	0.0175537921925829	ISOC1
ENSG00000066629	1771.34216729471	-0.263334439868052	0.0569364032034925	-4.62506279026595	3.74484938147564e-06	9.4375846370823e-05	EML1
ENSG00000066654	1019.54058988791	-0.186087853054351	0.0695994990811522	-2.67369529251029	0.00750205813556791	0.0357268832634056	THUMPD1
ENSG00000066739	534.036887889295	0.275222222479481	0.0899196233576228	3.06075817716545	0.00220777327799189	0.0140020957374822	ATG2B
ENSG00000066777	2530.10977795265	-0.188659737742174	0.0470978837308895	-4.00569458322478	6.18355055226745e-05	0.000873793806657265	ARFGEF1
ENSG00000066855	1916.6736339056	-0.331720365375812	0.0636392141314792	-5.21251511199486	1.8629738657391e-07	8.3658779433962e-06	MTFR1
ENSG00000067225	30585.4997656778	-0.204531365850858	0.0480569955320563	-4.25601649846016	2.08101357263156e-05	0.000365941177778654	PKM
ENSG00000067334	1211.53632287295	-0.277591816892939	0.0630137992858433	-4.40525440520935	1.05659800592234e-05	0.000217529146388503	DNTTIP2
ENSG00000067365	344.585162987097	0.397797445664699	0.115719986162921	3.43758635698974	0.000586923533625484	0.00508692404596906	METTL22
ENSG00000067445	1186.73013853488	0.41535468909447	0.0751276884570269	5.52864992421607	3.22704574336944e-08	1.84548402298162e-06	TRO
ENSG00000067560	7981.71002923827	-0.238907940768917	0.0498242546423569	-4.79501284030882	1.62664411335605e-06	4.74921860010928e-05	RHOA
ENSG00000067704	2695.3225536263	-0.183174246149616	0.0511130737820385	-3.58370633178364	0.000338752936459678	0.00328492159108942	IARS2
ENSG00000068400	1415.84660223975	0.259732099363427	0.0711025541557299	3.65292221140971	0.000259272793927654	0.00268717258094211	GRIPAP1
ENSG00000068438	2485.84765659203	-0.153962985393564	0.0453960941355172	-3.39154696732169	0.000694992503030016	0.00574452728569961	FTSJ1
ENSG00000068489	2012.57563665353	-0.308746085247304	0.0708407178833914	-4.35831389731992	1.31068307402178e-05	0.000255306563268696	PRR11
ENSG00000068784	496.338513267446	-0.303527300117617	0.0843804544358145	-3.59712805704905	0.000321750102300586	0.0031667288600665	SRBD1
ENSG00000068796	1072.50618377071	-0.189720822145867	0.0592420452459538	-3.202469147684	0.00136254894589335	0.00966233375618374	KIF2A
ENSG00000068885	559.085670970179	0.28255175679866	0.0880653845379875	3.20843153392216	0.00133461081379513	0.00950606890976661	IFT80
ENSG00000068903	443.701861048199	0.366732259101179	0.0876336353225062	4.18483448451664	2.85373957677637e-05	0.000472632958124027	SIRT2
ENSG00000069329	2238.89169817713	-0.144374917713389	0.057131491454533	-2.5270636918045	0.0115020641249885	0.0497320265333105	VPS35
ENSG00000069345	1621.39661307408	-0.34118471312073	0.0697011976768573	-4.89496198763328	9.83247320392008e-07	3.18208930644388e-05	DNAJA2
ENSG00000069702	1040.66122535756	-0.244609589735787	0.0789217157406608	-3.0993952353948	0.00193916144548694	0.0126708293278839	TGFBR3
ENSG00000069956	1537.83091118838	-0.244648555780506	0.0560112294848554	-4.36784834095912	1.25476571380544e-05	0.000246930511502123	MAPK6
ENSG00000070010	996.077263987553	0.160704534496804	0.0610593457362069	2.63194000130777	0.0084898854379621	0.0393528392555625	UFD1
ENSG00000070413	1328.77878808619	0.190398850704271	0.0681640885415629	2.79324281712028	0.00521825051950105	0.0271608823228172	DGCR2
ENSG00000070495	1414.27909331355	-0.156150583694655	0.0551555049043869	-2.83109698597347	0.00463886524870343	0.0247418472531484	JMJD6
ENSG00000070610	2328.20322797609	0.164454983208932	0.0447254228582981	3.6769911316427	0.000236001241927736	0.00250251079197857	GBA2
ENSG00000070669	57.3911796079488	0.664945984681966	0.227564120035994	2.92201593369284	0.0034777374849645	0.0198291789619919	ASNS
ENSG00000070756	26723.5667893791	-0.224010103442186	0.0406080292355608	-5.51639928504627	3.46015632768665e-08	1.92932549904595e-06	PABPC1
ENSG00000070770	1923.42196282865	-0.176934460605448	0.0517678275251466	-3.41784596851202	0.000631188171542703	0.00537312984197484	CSNK2A2
ENSG00000070814	4324.63660077275	-0.269052317535885	0.0444765961702803	-6.04930099654677	1.45475639087136e-09	1.31537500152976e-07	TCOF1
ENSG00000070831	1768.77627273719	-0.172891684489072	0.0597221553061937	-2.89493377462119	0.00379238532573461	0.021216429945226	CDC42
ENSG00000070950	737.471652567799	-0.240898866812098	0.0703783570403186	-3.42291120371127	0.00061954312266753	0.00529800324445794	RAD18
ENSG00000071127	3216.69013241346	-0.209150539134074	0.052153208395997	-4.01031011449964	6.0639050707055e-05	0.000860870103846737	WDR1
ENSG00000071539	1157.51276428201	-0.259384752956342	0.06322910904142	-4.10229966685794	4.09063994017733e-05	0.000631645279676757	TRIP13
ENSG00000071553	2998.69036501044	0.150921430095102	0.0536846921640202	2.81125631928744	0.00493484555412761	0.026029997321772	ATP6AP1
ENSG00000071564	6376.76475880381	-0.147817873055555	0.0382836882513944	-3.86111892054108	0.000112868947656347	0.00141699016746801	TCF3
ENSG00000071794	2890.93958614332	-0.278068876195375	0.0509739958858041	-5.45511238354409	4.89418817124771e-08	2.60932374930824e-06	HLTF
ENSG00000071889	717.87019825806	0.201462868383112	0.0710573463763132	2.83521519810469	0.00457948264649618	0.024522863855707	FAM3A
ENSG00000071894	5011.29082943252	0.178869621880206	0.0527974634941949	3.38784498425522	0.000704440654892588	0.00579891500667828	CPSF1
ENSG00000071994	3348.502160887	-0.332399683394114	0.0490168758540743	-6.78133148231813	1.19073314901584e-11	2.0170115190038e-09	PDCD2
ENSG00000072041	2942.11009724692	-0.217310937194219	0.0476666293991144	-4.55897427474191	5.14040668618407e-06	0.000121750304910646	SLC6A15
ENSG00000072071	503.256997197694	-0.267667857648297	0.0919305345578271	-2.91163168946794	0.0035954631169025	0.0203529980670005	ADGRL1
ENSG00000072110	1397.14152227631	-0.244556349774945	0.0566017751909416	-4.32064805299752	1.55571634384912e-05	0.00029363323150055	ACTN1
ENSG00000072501	6906.50096105589	-0.112840457008314	0.0397393619990256	-2.8395135536167	0.00451823756378817	0.0242921073035811	SMC1A
ENSG00000072571	669.472458601447	-0.377223277647191	0.0849968795482049	-4.43808384086917	9.0763267029565e-06	0.000193406694170325	HMMR
ENSG00000072657	521.361762999785	-0.316903524671314	0.0834781583537629	-3.79624480128495	0.000146904438961584	0.00174559675127379	TRHDE
ENSG00000072778	2535.14911557017	0.289330321935622	0.0572819558469802	5.05098538723997	4.39536698898146e-07	1.68053717275857e-05	ACADVL
ENSG00000072840	307.686787963785	0.326416807132129	0.113105312710197	2.88595468515691	0.00390228338378129	0.0217554796363418	EVC
ENSG00000073050	854.137597671265	-0.208473637671688	0.0660912861549611	-3.15432865359723	0.00160867812350374	0.0109928381612855	XRCC1
ENSG00000073111	3427.59027419039	-0.305589028775924	0.0467647745153102	-6.53459857217698	6.37803769157407e-11	8.36773533222003e-09	MCM2
ENSG00000073169	703.605284294771	0.256937753776544	0.0860344176460607	2.98645310570436	0.00282234120998778	0.016989910063903	SELENOO
ENSG00000073350	1250.01253019631	0.242436153820335	0.0756616202937324	3.20421572891452	0.00135430957486368	0.00961962353016232	LLGL2
ENSG00000073464	915.682869577937	0.239989323944965	0.0681744436147383	3.52022416642184	0.000431182214165035	0.00400700027080313	CLCN4
ENSG00000073584	4371.5615980839	-0.13687387342783	0.0477229702123386	-2.86809209105852	0.00412955314674267	0.0227601648310174	SMARCE1
ENSG00000073605	169.261219013944	0.915950634878612	0.176552988838489	5.18796447969809	2.12605141779795e-07	9.38970959504032e-06	GSDMB
ENSG00000073712	864.672373493482	-0.182029003357148	0.066699888507126	-2.72907507690512	0.00635122425164368	0.0316073197975068	FERMT2
ENSG00000073921	3288.22409360271	-0.226521816008343	0.0587249799432372	-3.85733322050167	0.000114630842969165	0.00143096076549754	PICALM
ENSG00000074071	2056.35469273985	-0.163130438116675	0.0644056784610276	-2.53285800281394	0.0113136773595096	0.0490442599368181	MRPS34
ENSG00000074201	4553.36259382753	-0.262386603349503	0.0559781814725245	-4.68730131003432	2.7683124597246e-06	7.42707036570353e-05	CLNS1A
ENSG00000074410	12197.4972424386	0.103952283151455	0.0357992497902163	2.90375590998739	0.00368715498883896	0.0207404405467184	CA12
ENSG00000074416	200.825231934506	-0.418886140508791	0.134165691835123	-3.12215540932448	0.00179532139835801	0.0119586814100681	MGLL
ENSG00000074582	676.798812238021	0.262678153027284	0.0773339308947125	3.39667400826826	0.000682101738512455	0.00567538379831548	BCS1L
ENSG00000074657	2024.24153842289	-0.146427464944326	0.0534817978878099	-2.7378934652027	0.00618341030808522	0.030944800576962	ZNF532
ENSG00000074696	4056.30469083403	-0.155883102130027	0.0505629588119197	-3.08295055892336	0.00204959203663027	0.0132245133241014	HACD3
ENSG00000074800	26318.8600305663	-0.255382110953932	0.0449380742112667	-5.68297853070668	1.32368891360303e-08	8.43505001992176e-07	ENO1
ENSG00000074855	396.083139665539	0.534362577643153	0.108567794253394	4.92192533999507	8.56969090448803e-07	2.84188119758534e-05	ANO8
ENSG00000075131	478.163321112509	-0.243607949380886	0.0951306020900014	-2.56077375764334	0.0104439344092096	0.0462477598491207	TIPIN
ENSG00000075188	436.091580839325	-0.333411261496497	0.0994012133629234	-3.35419709897484	0.000795956445330393	0.00637813721641396	NUP37
ENSG00000075239	2296.30867006233	-0.31267274983256	0.0650597488019828	-4.8059323251342	1.54031999710889e-06	4.54021193861479e-05	ACAT1
ENSG00000075399	84.6918974093273	0.656957403096224	0.20686562476466	3.17576882985566	0.00149439985557472	0.0103616885322802	VPS9D1
ENSG00000075618	1963.56945796475	-0.296300678271857	0.0544740040022782	-5.43930419103147	5.3489060468461e-08	2.79605705933182e-06	FSCN1
ENSG00000075624	46935.0686237415	-0.199907427884553	0.0414814366007524	-4.81920213633409	1.44133465914754e-06	4.3246503158548e-05	ACTB
ENSG00000075785	3999.59655049022	-0.242161843863805	0.0528116542754787	-4.5853864489953	4.53147498859427e-06	0.000110657296163081	RAB7A
ENSG00000075826	324.757238802627	0.858987999526616	0.267737245727957	3.20832462883935	0.00133510705412156	0.00950606890976661	SEC31B
ENSG00000076003	2825.62198698404	-0.324429488871739	0.0527756350853549	-6.1473346241506	7.87957840173501e-10	7.58593655913798e-08	MCM6
ENSG00000076242	872.67196612162	-0.285396536173258	0.0767205723462717	-3.71994795457397	0.000199263835621131	0.00220777185965478	MLH1
ENSG00000076248	1090.31371536618	-0.240641204638311	0.0647659581244008	-3.71555075547704	0.000202761557594717	0.00223874188426774	UNG
ENSG00000076344	242.911228730943	0.451963851494191	0.152054789051197	2.97237498611119	0.00295505524948328	0.0175541523933277	RGS11
ENSG00000076604	2922.34180905904	0.133002529813622	0.0488245495399914	2.72409128331397	0.00644786824280419	0.0319812352947389	TRAF4
ENSG00000076685	2483.48802574573	-0.153557616570258	0.048195097668861	-3.18616672644429	0.00144171486873702	0.0100852213138729	NT5C2
ENSG00000076928	1076.43741261377	0.450856844005044	0.149517433226908	3.01541321486454	0.00256629368361067	0.015738836880879	ARHGEF1
ENSG00000076944	64.9993043559446	0.829684467049946	0.235853615606846	3.51779414072236	0.000435149792228254	0.004032669334902	STXBP2
ENSG00000077312	1954.25704867087	-0.18220734167612	0.0567796905432545	-3.20902315480771	0.00133186765738633	0.00950562826194341	SNRPA
ENSG00000077380	1278.44888320446	-0.264820454189253	0.0596474395816878	-4.43976231077913	9.00582865824104e-06	0.00019221052488769	DYNC1I2
ENSG00000077454	1223.04970012612	0.449327959544576	0.0842709645984177	5.33194275971314	9.71675699747569e-08	4.7629905545868e-06	LRCH4
ENSG00000077549	2554.7177893528	-0.162642415684351	0.0538720055290957	-3.01905255033637	0.00253566544643873	0.0156369930895129	CAPZB
ENSG00000077713	562.244071350451	-0.231632750108147	0.0836296195114772	-2.76974535411295	0.00561001336940586	0.0287767243525616	SLC25A43
ENSG00000077782	109.971760717197	0.500717915930018	0.159454193654306	3.14019910329587	0.00168833046339694	0.0113992120389394	FGFR1
ENSG00000078140	2935.91533652235	-0.148560122235774	0.0506557470057538	-2.93273973866972	0.00335985411645369	0.0193216879185145	UBE2K
ENSG00000078237	713.539009496068	-0.358114748647042	0.0808122419386193	-4.43144182188444	9.36050697984867e-06	0.000197994780018605	TIGAR
ENSG00000078269	153.620314133518	-0.391624915632439	0.155070823160557	-2.5254584173256	0.0115547454908026	0.0498631422631151	SYNJ2
ENSG00000078549	2090.76887166818	-0.374644821055084	0.0620083709819089	-6.04184265966909	1.52364011762951e-09	1.35286956447975e-07	ADCYAP1R1
ENSG00000078699	2038.56227858349	0.283827616941101	0.0577573753496023	4.91413633710168	8.91746812362614e-07	2.9248421183913e-05	CBFA2T2
ENSG00000079102	236.741061587348	0.299576950932019	0.1118379307534	2.6786703662515	0.0073915119717412	0.0353640376138151	RUNX1T1
ENSG00000079215	544.742022504168	-0.280879983698318	0.0814888319767794	-3.44685249358287	0.000567158152476565	0.00495088740798525	SLC1A3
ENSG00000079246	7826.27038113581	-0.231470528774896	0.0510062044962794	-4.53808573017388	5.67671834201124e-06	0.000132344677443893	XRCC5
ENSG00000079277	255.166984903113	0.296495422739448	0.110350961169979	2.68684041893157	0.00721314050444894	0.0347842328758687	MKNK1
ENSG00000079335	230.907889859318	-0.368492658008216	0.118199560099685	-3.11754678018634	0.00182363002748465	0.0120930708760157	CDC14A
ENSG00000079459	3141.16284624089	-0.235900290972353	0.0572252263501521	-4.12231293815976	3.75087171824982e-05	0.000589978950653703	FDFT1
ENSG00000079462	583.089092439942	-0.219724604918903	0.078327278703356	-2.80521178006263	0.00502835294010492	0.0263983597663727	PAFAH1B3
ENSG00000079785	5656.01852844359	-0.347373990142784	0.0551802469606781	-6.2952597945117	3.068854421696e-10	3.36618113697835e-08	DDX1
ENSG00000079819	2917.74591396009	-0.270456582150167	0.0514225153094791	-5.25949733346302	1.44449723869696e-07	6.73528294363856e-06	EPB41L2
ENSG00000079841	24.9078767566443	-0.998889059789866	0.357227514611188	-2.79622654732257	0.00517031437779074	0.0269461368475025	RIMS1
ENSG00000080166	1746.11686619516	-0.605011517128367	0.0676764116829454	-8.93976944230971	3.89983160542458e-19	4.34896221198265e-16	DCT
ENSG00000080608	1155.45762304948	-0.34540057255164	0.0579358672654496	-5.96177443877883	2.49513419886248e-09	2.0868678655736e-07	PUM3
ENSG00000080644	5222.6117098857	0.426470869876146	0.044949495876931	9.4877787071027	2.36009676423355e-21	3.15828148989733e-18	CHRNA3
ENSG00000080824	36816.492020566	-0.354791959424622	0.0488396650976783	-7.26442244669462	3.74635486197142e-13	1.06667490984897e-10	HSP90AA1
ENSG00000081052	1301.51700269739	0.209743562229966	0.0740004497690925	2.83435523546735	0.0045918257093728	0.0245692969383554	COL4A4
ENSG00000081154	1869.72684438639	-0.219840062555547	0.0598447074235728	-3.67350885349892	0.000239242383842483	0.00252280840425689	PCNP
ENSG00000081181	660.370715116972	-0.48595568202826	0.0855845320933941	-5.67807838801948	1.36216293366939e-08	8.59833225394516e-07	ARG2
ENSG00000082153	2138.72618841454	-0.201908069796464	0.0556353911284859	-3.62913005015408	0.000284377956942659	0.00286778132615423	BZW1
ENSG00000082212	1601.49640663688	-0.193542519757535	0.0608060688921184	-3.18294741435952	0.0014578408821016	0.0101820598560979	ME2
ENSG00000082293	229.304146537118	-0.367803996896169	0.126421998744539	-2.90933540482452	0.00362198050766715	0.0204598324835803	COL19A1
ENSG00000082397	2255.27886864242	-0.239082074618874	0.048192460053719	-4.96098506597037	7.01365846667443e-07	2.44254803783766e-05	EPB41L3
ENSG00000082438	1315.33922029938	-0.163006344244272	0.0629983003397822	-2.58747209631205	0.00966830260402132	0.0436361637258055	COBLL1
ENSG00000082458	3097.24283418945	-0.182845693514428	0.0458353189012518	-3.9891877682438	6.62999256300335e-05	0.000923231638690019	DLG3
ENSG00000082516	1470.56050324027	-0.208394655886224	0.0667084754925815	-3.12396070135644	0.00178434286694809	0.0118973972324361	GEMIN5
ENSG00000082898	6358.10509523553	-0.117218199824123	0.0410629986585614	-2.85459424916313	0.00430918435941444	0.0234032082376964	XPO1
ENSG00000083312	5843.70184840194	-0.144583232011422	0.0426998705389381	-3.38603443491886	0.000709104850361822	0.00581092535673111	TNPO1
ENSG00000083520	2041.36926254239	-0.207414520389466	0.0560771862070292	-3.6987326650756	0.000216678672705896	0.00235165774383642	DIS3
ENSG00000083535	339.398054521871	-0.272358631267406	0.0977407984595803	-2.78653986421072	0.00532740650743092	0.0276323077063723	PIBF1
ENSG00000083544	449.828562168072	-0.213715554958362	0.083192430746418	-2.56893028657615	0.0102012977378384	0.0454137612534109	TDRD3
ENSG00000083635	388.377363343405	-0.26673114215063	0.089824368398297	-2.96947417395576	0.00298309886489843	0.0176706677306806	NUFIP1
ENSG00000084090	6291.01246044014	-0.164525267186301	0.0421957960975939	-3.89909143569122	9.65543108364937e-05	0.00125689668055833	STARD7
ENSG00000084234	8635.09481153413	0.177413567643167	0.0397707733696955	4.46090313592826	8.16149756254315e-06	0.000177013225902678	APLP2
ENSG00000084463	3231.40091772141	-0.334383371951353	0.0509235182676199	-6.56638392881769	5.15517965056301e-11	6.96834485695295e-09	WBP11
ENSG00000084623	3964.4587106042	-0.179993999147229	0.0579832549894402	-3.10424102924213	0.001907678512813	0.0125201343101832	EIF3I
ENSG00000084636	1299.1407608648	0.625932394520362	0.0897246652133654	6.97614633648277	3.03386722182131e-12	6.54825986490529e-10	COL16A1
ENSG00000084733	2018.64744339194	-0.189748604264336	0.0584040307221955	-3.24889569980013	0.00115853949158727	0.00857024625562235	RAB10
ENSG00000084764	491.173423396938	0.362394087204214	0.0959848390368797	3.77553466610465	0.000159664816320097	0.00185794310608307	MAPRE3
ENSG00000085415	1711.58256722369	-0.205021978069244	0.052476352108092	-3.90694036138287	9.34722127013456e-05	0.00122391893382525	SEH1L
ENSG00000085511	946.054045767628	0.194568289384489	0.0729820089999522	2.66597606794596	0.00767651574302973	0.0363635871409642	MAP3K4
ENSG00000085662	4367.27767525209	-0.126242901066663	0.0490047661025988	-2.57613516208514	0.00999115821187643	0.0447606113903221	AKR1B1
ENSG00000085760	1707.47215120868	-0.335542536512359	0.0590705801842533	-5.68036635945903	1.34406535030149e-08	8.52430451077469e-07	MTIF2
ENSG00000085840	398.822190442863	-0.246351702995272	0.0932672222731692	-2.64135348937203	0.00825755133530336	0.0385832932852757	ORC1
ENSG00000085998	925.005899219862	0.174708423690726	0.0629429986393104	2.77566095463417	0.0055089623730159	0.0283542055675765	POMGNT1
ENSG00000086061	5829.0641599409	-0.26753852326579	0.0531882101579785	-5.03003433413443	4.90392013177912e-07	1.84337806751315e-05	DNAJA1
ENSG00000086200	563.00240262451	-0.250703328574241	0.0945204457189218	-2.65237141728854	0.00799285648938158	0.0375827145259678	IPO11
ENSG00000086232	3736.95124376268	-0.175867657680906	0.0495256203795419	-3.55104401182936	0.000383706246418636	0.0036339398369244	EIF2AK1
ENSG00000086475	2416.97928351667	-0.144333728878735	0.050549293028354	-2.85530657763651	0.0042995303142929	0.0233697460056327	SEPHS1
ENSG00000086506	147.420727202878	-0.540702063906687	0.143632795469162	-3.76447497342469	0.000166899381825473	0.00191876935359835	HBQ1
ENSG00000086712	1935.29296259392	-0.238688216272574	0.0476051779723985	-5.01391290693137	5.333413505301e-07	1.9825483202205e-05	TXLNG
ENSG00000086717	1057.26714096914	-0.807184746588839	0.0751192102474053	-10.7453838229978	6.23022447474237e-27	8.33728639210024e-23	PPEF1
ENSG00000087053	1253.46248504162	-0.295847011905095	0.0617834757028743	-4.78844882939034	1.68075407321703e-06	4.84960239179622e-05	MTMR2
ENSG00000087086	8762.23321247098	-0.147431814090763	0.0500287721212151	-2.94694048723701	0.00320934963256391	0.0186780994924039	FTL
ENSG00000087095	2446.91868496809	-0.132772390883424	0.0481590993289327	-2.75695336361197	0.00583426719598379	0.0295176850359172	NLK
ENSG00000087111	1846.31712033293	0.162158758674839	0.0553831515254069	2.92794386394659	0.003412116442943	0.0195667427038508	PIGS
ENSG00000087191	4243.11302096094	-0.139799114623095	0.0525528683113184	-2.66016145484082	0.00781032015802335	0.0369059690517897	PSMC5
ENSG00000087245	3294.51268153626	-0.140712462322648	0.0517157170518809	-2.72088390810642	0.00651076220890243	0.0322215310205371	MMP2
ENSG00000087263	1666.50440389689	-0.254781190188732	0.057518508247141	-4.42955142532572	9.44292947835935e-06	0.000199000444534496	OGFOD1
ENSG00000087269	3428.0006851042	-0.16281279902272	0.0415489525854585	-3.91857769910913	8.90730168837735e-05	0.00117435971619572	NOP14
ENSG00000087302	1512.71867357788	-0.169411221983058	0.0625796143588701	-2.70713112758333	0.00678674450338109	0.0332918676481839	RTRAF
ENSG00000087365	5696.53901113336	-0.178824576244592	0.0475469589852059	-3.76100974828343	0.000169228833900492	0.00193888720484279	SF3B2
ENSG00000087448	338.956238542308	0.337936654616904	0.10046351352421	3.36377499414716	0.000768841977414954	0.00619797791672705	KLHL42
ENSG00000087460	15726.9474005868	-0.115183101507888	0.0427034188248686	-2.69728056154628	0.00699083430707795	0.0340186707990244	GNAS
ENSG00000087470	2465.54894029342	-0.152231532387497	0.0442739987806289	-3.43839582102764	0.000585171652874401	0.00507502725778693	DNM1L
ENSG00000087586	1484.52214410088	-0.316918795495623	0.058516925528096	-5.41584836584519	6.09987808325702e-08	3.12753136054197e-06	AURKA
ENSG00000087842	717.314754710074	-0.36915011346879	0.0743560266148375	-4.9646293686587	6.8832391624781e-07	2.41762484179218e-05	PIR
ENSG00000087995	790.50256761712	-0.193668058442579	0.0708756603905159	-2.73250446451564	0.00628548196106152	0.0313617895611205	METTL2A
ENSG00000088205	3128.27646019126	-0.20145654957524	0.0582517020510395	-3.45838048472345	0.00054343332257411	0.00479066187265266	DDX18
ENSG00000088247	10494.9737365438	-0.202849394258358	0.0415284120809613	-4.88459307962209	1.03642673528972e-06	3.29626464796295e-05	KHSRP
ENSG00000088325	4817.86288116887	-0.257053274939017	0.0516660755741377	-4.97528159595092	6.51528564957677e-07	2.31881788730416e-05	TPX2
ENSG00000088448	818.372576782446	0.406018562688978	0.0825172516453146	4.92040821274774	8.63638949909226e-07	2.85363368584821e-05	ANKRD10
ENSG00000088451	628.005335030086	-0.265035302803927	0.078936392070386	-3.35758065262978	0.000786278009673808	0.00630813688576433	TGDS
ENSG00000088538	326.294302007702	0.562775379272502	0.124032352994964	4.53732728343347	5.69716555940113e-06	0.000132480252339709	DOCK3
ENSG00000088888	2631.4136940081	0.173183037520663	0.0572812044473673	3.02338331031065	0.00249965408705788	0.0154576575753274	MAVS
ENSG00000088930	2905.70257461944	-0.136515951899767	0.0491699602108975	-2.77640964756183	0.00549629091922473	0.0283107640804717	XRN2
ENSG00000089006	2284.25779999812	0.171734662771269	0.0589127171483852	2.91506946350337	0.00355609382961315	0.0201771303193185	SNX5
ENSG00000089009	13151.2230940427	-0.196748867976227	0.047445971194337	-4.1467982006386	3.37156974853547e-05	0.000544250257839585	RPL6
ENSG00000089048	1242.08266796415	-0.254821988223355	0.0609812716201446	-4.1786925961573	2.93189653721127e-05	0.000482590891278736	ESF1
ENSG00000089094	1037.89583755026	-0.18049310655266	0.0621829075195123	-2.90261606850762	0.00370060001296707	0.0207985843651933	KDM2B
ENSG00000089195	714.376700415487	-0.259516649107696	0.0775884370726432	-3.34478511101751	0.000823463444989049	0.00651063465493743	TRMT6
ENSG00000089199	114.417239147803	0.452889203319973	0.167467259591273	2.70434474431188	0.00684392435080613	0.0335116727447091	CHGB
ENSG00000089220	4738.38121132315	-0.177326978644706	0.0516792102704228	-3.43130202100232	0.00060069141486311	0.00517274936531412	PEBP1
ENSG00000089234	499.381100031842	-0.243745618751542	0.0895496178998786	-2.72190573748805	0.00649066534362555	0.0321458488632114	BRAP
ENSG00000089351	1384.51596424433	0.155121404771941	0.0607072431627631	2.55523717912939	0.0106115464003384	0.0468029021656278	GRAMD1A
ENSG00000089639	247.319981826835	0.403308668953605	0.127573250391815	3.16138898801219	0.00157018657055822	0.0107644655159888	GMIP
ENSG00000089685	3230.22545427847	-0.195498059651792	0.0550092134131567	-3.55391483574703	0.000379542097321368	0.00360983109193643	BIRC5
ENSG00000089692	100.279784923818	0.866610700256299	0.21509820166082	4.02890723197595	5.60367239685783e-05	0.000814205689628138	LAG3
ENSG00000089737	2874.32082116513	-0.195205422667867	0.0452718638631108	-4.31184859669379	1.61895280967012e-05	0.000302905095826741	DDX24
ENSG00000089847	27.1575667179601	1.16781045297196	0.362249415225802	3.22377457046833	0.00126512949833984	0.00912666466133893	ANKRD24
ENSG00000089876	521.582195801658	-0.315073525433441	0.0836794584164809	-3.76524336313565	0.000166386944192144	0.00191617047089438	DHX32
ENSG00000089902	903.205570936199	-0.172681890493159	0.0670623367929482	-2.57494591973892	0.0100255760899177	0.0448553190355327	RCOR1
ENSG00000090006	3079.53702118154	0.182911265150766	0.0687962872349383	2.65873744793999	0.00784340593218113	0.0370230893066835	LTBP4
ENSG00000090060	3952.02420728618	-0.186895589081934	0.0512212394630164	-3.64879083445218	0.000263477510017668	0.00271180985837385	PAPOLA
ENSG00000090061	1462.92358577058	-0.157957345904014	0.0578452234673811	-2.73068952690772	0.00632019810531541	0.031510853857103	CCNK
ENSG00000090097	13468.6689622475	0.128876775094841	0.0374242908535498	3.44366645714587	0.000573883205066072	0.00499330627450856	PCBP4
ENSG00000090238	368.6930689795	0.331364749239687	0.102447076498175	3.23449687942621	0.00121857252289851	0.00890116675842132	YPEL3
ENSG00000090266	1098.34296035673	0.227782891830948	0.0659158592951323	3.45566141846185	0.000548944393171929	0.00482094975525762	NDUFB2
ENSG00000090273	3321.07560152937	-0.343167436302374	0.0495083483795627	-6.93150645364762	4.16382455206408e-12	8.1941617876061e-10	NUDC
ENSG00000090339	15.6486449697267	-1.5436642313392	0.46250111528731	-3.33764434358231	0.000844918233211543	0.00664236248671111	ICAM1
ENSG00000090447	1211.81621576755	-0.160968751460741	0.0541548955277646	-2.97237673329486	0.00295503843131141	0.0175541523933277	TFAP4
ENSG00000090565	840.581653378536	0.223847840808284	0.0686834772987971	3.25912212968583	0.00111757546695298	0.00834098990449792	RAB11FIP3
ENSG00000090581	606.416031565644	0.305003647099079	0.0803719066372831	3.79490371524412	0.0001477007644433	0.00174759648963771	GNPTG
ENSG00000090861	3200.07690887396	-0.310777232823323	0.0428813839455855	-7.2473694696441	4.24943641842987e-13	1.18470746148809e-10	AARS
ENSG00000090889	1781.95824017706	-0.211920898190701	0.0598155293758695	-3.5429076763499	0.000395741220804605	0.00372944296958255	KIF4A
ENSG00000090932	4072.10651538396	0.290665381333283	0.0590497648615646	4.92237999617296	8.54979930998443e-07	2.84188119758534e-05	DLL3
ENSG00000090975	683.094817380847	0.361026713432733	0.0847280119159002	4.26100772659558	2.03507196498744e-05	0.000359278799940131	PITPNM2
ENSG00000091009	1042.00362585439	-0.214106401993308	0.0654757792711322	-3.27000922137486	0.00107543978498765	0.00810745767943059	RBM27
ENSG00000091039	1776.77037617302	-0.176724338590123	0.0634471740496216	-2.7853776190553	0.00534654180873852	0.0277100784215875	OSBPL8
ENSG00000091127	1371.95550591832	-0.266695618241746	0.0596617854939131	-4.47012465406279	7.81740220456323e-06	0.000171495862789287	PUS7
ENSG00000091136	8033.91405352205	0.150262439594198	0.0460147265113455	3.26552934215852	0.00109259685038903	0.00819570126227913	LAMB1
ENSG00000091164	1519.19067091085	-0.241888898026819	0.0657762115304153	-3.67745256831899	0.000235574862936243	0.00250033121125044	TXNL1
ENSG00000091428	201.549027836393	-0.347283023329322	0.119670679830813	-2.90198922426363	0.0037080129486425	0.0208140223484622	RAPGEF4
ENSG00000091436	2039.18873741693	-0.404822362670043	0.0588784077704317	-6.87556572943439	6.17443290958355e-12	1.14758696105621e-09	MAP3K20
ENSG00000091483	1683.378964863	-0.282183448513586	0.0578802882602382	-4.87529445680795	1.08646270339394e-06	3.42901978698531e-05	FH
ENSG00000091527	4395.64237641688	-0.287727059790816	0.0430896902734921	-6.67739911715773	2.43219921701451e-11	3.67426290739858e-09	CDV3
ENSG00000091656	688.443387984271	0.292608513804825	0.0997868887595465	2.93233427198953	0.00336424425486815	0.0193303205747727	ZFHX4
ENSG00000092094	606.268556087048	0.350160575184749	0.0964424340715444	3.63077289116311	0.000282573754702889	0.00285604379564506	OSGEP
ENSG00000092096	71.3756714219556	0.794423671156057	0.215267686156862	3.6903990809711	0.000223902505455893	0.00241829162874153	SLC22A17
ENSG00000092199	11057.5953138599	-0.281519912378201	0.0480540471730783	-5.85840171514043	4.67343067100268e-09	3.57370567082045e-07	HNRNPC
ENSG00000092201	4113.68446765953	-0.19520554165316	0.0440786626635659	-4.42857223557536	9.4858949052048e-06	0.000199591581165803	SUPT16H
ENSG00000092330	387.822191233248	-0.293949382909089	0.0987607277488197	-2.97637927149238	0.00291673897797248	0.0174171356551663	TINF2
ENSG00000092421	123.656619880227	0.520374751218751	0.156572237754177	3.32354419073805	0.000888813394101911	0.00691115679248795	SEMA6A
ENSG00000092445	730.048062721204	-0.271058313659585	0.075463542355085	-3.59191081150354	0.000328262202748812	0.00321346364095436	TYRO3
ENSG00000092470	732.35626906825	-0.3051959888617	0.0711308416702128	-4.29062811145543	1.78168466003312e-05	0.000322196001629233	WDR76
ENSG00000092621	2450.58990634	-0.150671197746031	0.0474573162003009	-3.17487818127135	0.0014989941684576	0.0103827846595753	PHGDH
ENSG00000092820	5813.93462959407	-0.267933174679979	0.0411331281698337	-6.51380496940849	7.32706195943936e-11	9.33816601344929e-09	EZR
ENSG00000092931	489.180053895475	0.337767006619444	0.0837778450207238	4.03169843454307	5.53752132278978e-05	0.000806345052683056	MFSD11
ENSG00000093144	1313.16965394607	-0.215412571681366	0.0627011453438411	-3.43554444659798	0.000591364450063434	0.00511878335753485	ECHDC1
ENSG00000094631	1891.31587720679	0.181911824320651	0.0673721391992383	2.70010462014107	0.0069317674346803	0.0338173211122464	HDAC6
ENSG00000094804	3269.54082528174	-0.207591991715424	0.0538340238987329	-3.85614852246462	0.000115187518679582	0.00143389709299551	CDC6
ENSG00000094914	1439.38145371385	-0.24446305291769	0.0542976407470733	-4.50227762300827	6.7229082926688e-06	0.000152743563280974	AAAS
ENSG00000095002	1420.30605352088	-0.21606781884184	0.0597040217021435	-3.61898265278974	0.000295763461546213	0.00297140138319176	MSH2
ENSG00000095066	466.224643075054	0.412462612836818	0.0972373549547619	4.2418123470009	2.21722044614374e-05	0.000384718923263214	HOOK2
ENSG00000095139	3881.53666583566	-0.18853623062975	0.049669084920293	-3.79584667066659	0.000147140422615217	0.00174559675127379	ARCN1
ENSG00000095261	852.294538651284	-0.261598364474298	0.0707809699664663	-3.69588555508967	0.000219121669103499	0.00237432079023727	PSMD5
ENSG00000095397	84.0414036808273	0.595021017386973	0.205020426622197	2.90225236182663	0.00370489949355944	0.0208052727749947	WHRN
ENSG00000095464	130.663745691542	-0.412965366603102	0.156535408685795	-2.6381594430946	0.00833573790590669	0.0388807405565853	PDE6C
ENSG00000095794	359.594844794292	-0.266919274075419	0.0946344737129709	-2.82052896373676	0.00479445451369815	0.0254499763198368	CREM
ENSG00000096063	3648.35502771481	-0.215258819289482	0.0435989715053106	-4.93724534908496	7.92337650402245e-07	2.67079658379921e-05	SRPK1
ENSG00000096080	811.689520358526	-0.208729979635412	0.0727944252702967	-2.86738962304278	0.00413873142703652	0.0227919769368736	MRPS18A
ENSG00000096384	72856.3842594475	-0.229948094084801	0.0446986731113653	-5.14440537221078	2.6836948254882e-07	1.11879140668795e-05	HSP90AB1
ENSG00000096401	1553.88425624647	-0.196200492868996	0.0536157307614452	-3.65938298485493	0.000252823255512827	0.0026390645906963	CDC5L
ENSG00000096696	66.0867287414584	-0.679319107629675	0.214580448143044	-3.16580151411012	0.0015465628547402	0.0106352109615954	DSP
ENSG00000096746	5297.5683237344	-0.248350691366359	0.043329626384647	-5.73166011545293	9.94524054842808e-09	6.62125418005296e-07	HNRNPH3
ENSG00000097021	974.729985533796	-0.277023845104748	0.07310717236852	-3.78928408977879	0.000151082058414482	0.00177947416174794	ACOT7
ENSG00000097046	869.860058346266	-0.263067340623433	0.0745215656341707	-3.53008338438354	0.000415428715359914	0.0038794606203394	CDC7
ENSG00000099194	13827.8600981699	-0.240525628329367	0.038557180374902	-6.23815398301095	4.4276471307822e-10	4.62896671125996e-08	SCD
ENSG00000099204	2894.90262029229	-0.182370220870822	0.0506997698001149	-3.59706210875949	0.000321831658174446	0.0031667288600665	ABLIM1
ENSG00000099219	309.107568528015	0.279554530532803	0.102209300414168	2.73511832484915	0.00623578560647733	0.0311602998453621	ERMP1
ENSG00000099256	242.133774766448	-0.336998683974092	0.119501266931961	-2.82004277131192	0.00480172488243059	0.0254683640018574	PRTFDC1
ENSG00000099260	2213.98876866357	-0.337349606034699	0.0498177692699984	-6.77167225626579	1.27302269109082e-11	2.10315921631819e-09	PALMD
ENSG00000099326	563.43854377116	0.738989607385468	0.230755856438815	3.20247389942804	0.00136252646729407	0.00966233375618374	MZF1
ENSG00000099331	1832.85191769221	0.155526754632402	0.0589846479970089	2.63673277562475	0.0083708745552116	0.0390025251368712	MYO9B
ENSG00000099341	3028.68961211513	-0.166887703843122	0.0497762219847316	-3.35275955443773	0.000800101818611398	0.00639603496813484	PSMD8
ENSG00000099364	1492.69692814939	-0.177763721294838	0.0576258480314452	-3.08479141509269	0.00203694951621821	0.0131619789599382	FBXL19
ENSG00000099622	2087.74010071407	0.236849976065668	0.0572990733520357	4.13357428331348	3.5716478440146e-05	0.000569675702605524	CIRBP
ENSG00000099783	7432.94874378237	-0.198968293309585	0.0457357483464189	-4.35038892995756	1.35896277470383e-05	0.000263178579610516	HNRNPM
ENSG00000099800	2206.82866602023	-0.190864366305664	0.0587962819100915	-3.24619789049799	0.00116957509590739	0.00862328040409515	TIMM13
ENSG00000099840	53.7187910179907	1.00274414043483	0.261235576200186	3.83846700751977	0.000123804845534754	0.00152275408359014	IZUMO4
ENSG00000099901	3573.27019979411	-0.199251666903086	0.0567214407201179	-3.51281040067827	0.000443393756052516	0.00408642923105701	RANBP1
ENSG00000099904	1401.05746044759	0.383417497230269	0.0805786006104347	4.75830424362839	1.95226093626355e-06	5.51163625507991e-05	ZDHHC8
ENSG00000099949	1433.17653560257	0.297322073883273	0.076562299321356	3.8834005315765	0.000103005680958746	0.00132413258654172	LZTR1
ENSG00000099956	2184.58082375324	-0.155077347055985	0.0570979781680729	-2.71598666067476	0.00660785803731615	0.0326055885897363	SMARCB1
ENSG00000099960	31.7599209517959	-0.896528552120307	0.312373782045485	-2.87005057290552	0.00410406153279367	0.0226383146874876	SLC7A4
ENSG00000099995	3317.21311882412	-0.179933299785263	0.0587238225355577	-3.06405972935962	0.00218355309840705	0.0138847218788894	SF3A1
ENSG00000099998	1000.30927491146	0.348198764776203	0.06839934974977	5.09067361093406	3.56793723022419e-07	1.43549784397392e-05	GGT5
ENSG00000099999	238.127525350177	0.401283689458585	0.127306190298395	3.15211450847762	0.00162092693561758	0.0110556800471124	RNF215
ENSG00000100029	2812.09487385375	-0.212426512646337	0.0474579268525347	-4.47610181764591	7.60182423982692e-06	0.0001678673464973	1 PES
ENSG00000100038	774.150998886379	0.315589284220781	0.0931469002982814	3.38808144135961	0.000703833621744186	0.00579891500667828	TOP3B
ENSG00000100083	1046.57467280029	0.315511341309935	0.0759046126476557	4.15668205533856	3.22902873893679e-05	0.000525679593484819	GGA1
ENSG00000100138	2886.40941179484	-0.191159711767696	0.054460065575437	-3.51008963628413	0.000447955658194652	0.00411713091892914	SNU13
ENSG00000100201	10242.6001118952	0.42621431979999	0.119482463939096	3.56717049304612	0.000360856709589314	0.00345915794249584	DDX17
ENSG00000100207	1466.87294797474	-0.17050901407623	0.0626869813954342	-2.72000677462273	0.00652805788632919	0.0322951832291524	TCF20
ENSG00000100216	1789.36059367164	-0.219743022354365	0.0662701558610819	-3.31586699169682	0.0009135929932765	0.00706279690122826	TOMM22
ENSG00000100220	1997.08721063321	-0.194853079232847	0.0594980762055699	-3.27494755560862	0.00105681590802469	0.00798549434284946	RTCB
ENSG00000100227	2268.49548479771	-0.187009016797045	0.0555037470514528	-3.36930435748211	0.000753581671453748	0.00610292697279738	POLDIP3
ENSG00000100234	2030.40124156553	-0.452269005830006	0.0550062120653367	-8.22214416969483	1.99896683456074e-16	1.78334494533945e-13	TIMP3
ENSG00000100239	1244.36792478302	0.238032451738831	0.0661147206184205	3.60029429924736	0.000317857206491001	0.00314148089901224	PPP6R2
ENSG00000100242	760.889003027325	0.246442179518641	0.0816634833838729	3.01777697089161	0.00254636231653726	0.0156634747723814	SUN2
ENSG00000100258	624.266234420788	0.276968757867828	0.0868971677643514	3.187316284219	0.00143599651449403	0.0100609975690885	LMF2
ENSG00000100276	34.725819713194	0.811288718821603	0.301276471369676	2.69283796087125	0.00708466920275202	0.0343255044428774	RASL10A
ENSG00000100285	5612.48944097834	-0.444759261182047	0.042108849692208	-10.5621327685982	4.46402201645159e-26	1.99125142080517e-22	NEFH
ENSG00000100288	517.390273816738	0.564355106841042	0.11689904948935	4.82771339293445	1.38109664599907e-06	4.18141070514922e-05	CHKB
ENSG00000100296	1279.40259193165	-0.247831216608324	0.0637354491760977	-3.88843602441052	0.000100892256084341	0.00130448325692817	THOC5
ENSG00000100297	2281.91570537139	-0.235949291066534	0.0540788199119106	-4.36306286732723	1.28254067752116e-05	0.000250554151045083	MCM5
ENSG00000100299	217.408284517674	0.343365383905193	0.131901726564768	2.60319097291414	0.00923604902293616	0.0421389301607878	ARSA
ENSG00000100304	4238.65180240456	-0.14288236626798	0.0454447157004414	-3.14409198221901	0.00166603063038548	0.011282804603147	TTLL12
ENSG00000100316	29070.7484636093	-0.15332208843917	0.0494269825848505	-3.10199167379809	0.00192223364859241	0.0125909597089886	RPL3
ENSG00000100320	297.335465738961	0.360043780580769	0.111414387923213	3.23157347351681	0.00123110669158556	0.00895790922055419	RBFOX2
ENSG00000100330	828.338139311994	0.269276913106418	0.069952489186417	3.84942574936568	0.000118395065363658	0.0014656454807553	MTMR3
ENSG00000100353	3902.67996843778	-0.299534727717364	0.0455590437979817	-6.5746491310389	4.8768029686246e-11	6.65932421695248e-09	EIF3D
ENSG00000100359	999.223168462531	0.406497893409121	0.0850637722180561	4.77874285150542	1.76394618133387e-06	5.05463122025908e-05	SGSM3
ENSG00000100380	6044.40139139041	-0.275882483864456	0.0478287942952912	-5.76812541334785	8.01581469906385e-09	5.55790840947525e-07	ST13
ENSG00000100403	4350.14166996337	-0.126617310950422	0.045926176516868	-2.75697479201032	0.00583388487691009	0.0295176850359172	ZC3H7B
ENSG00000100410	724.660927715181	-0.242274123304808	0.0745077148345565	-3.25166492950125	0.00114731189065391	0.0084918848012891	PHF5A
ENSG00000100412	3008.22601334636	-0.14768492943445	0.0515275527406423	-2.86613513701697	0.00415516829856821	0.0228355080786201	ACO2
ENSG00000100429	66.3341324579144	0.766784869123207	0.270955718886634	2.82992686876642	0.00465586450101852	0.0248028577836902	HDAC10
ENSG00000100445	609.166927577045	0.202095066669501	0.0786034272369216	2.57107194652415	0.0101384262144444	0.0452241398672315	SDR39U1
ENSG00000100462	3403.25108008431	-0.249666346571569	0.0563495492441877	-4.43067158336358	9.39400655880454e-06	0.000198281696797985	PRMT5
ENSG00000100503	1157.98944366887	0.170477727308553	0.0658361269579363	2.58942521660599	0.00961363015801435	0.0434609357978066	NIN
ENSG00000100522	1315.73624705827	-0.295277369839264	0.0592852673824409	-4.98061968641333	6.33809890388434e-07	2.2724861990117e-05	GNPNAT1
ENSG00000100526	427.936934287517	-0.303925295785571	0.0930985395542018	-3.26455492471636	0.00109636204202839	0.00821473507638519	CDKN3
ENSG00000100532	155.713306038977	0.36896535783522	0.143084523901136	2.57865314693402	0.00991863229140507	0.0445196598251455	CGRRF1
ENSG00000100591	3057.29662161261	-0.214563825623855	0.0516064915292236	-4.15769061731996	3.21480999314119e-05	0.000524002281707862	AHSA1
ENSG00000100600	1954.37200983439	-0.257172830343109	0.0505206317772495	-5.09045158969924	3.57211763595364e-07	1.43549784397392e-05	LGMN
ENSG00000100603	1624.51096507758	-0.293254282140472	0.0600211437709459	-4.88584961425587	1.0298378476006e-06	3.28909071040364e-05	SNW1
ENSG00000100604	237.770913187541	0.447741101258574	0.119345267027485	3.75164522574206	0.000175677943567124	0.00199738508140633	CHGA
ENSG00000100612	639.160289828072	0.272850437789927	0.0841166166219741	3.24371626852439	0.00117981206425284	0.00868918274289019	DHRS7
ENSG00000100628	17.962479761794	-1.18148776613251	0.415463531540406	-2.84378212872724	0.00445815208800793	0.0240657487864954	ASB2
ENSG00000100650	3159.7300824143	0.183052735347354	0.0583430818993174	3.13752255431498	0.00170382164895489	0.011486418794113	SRSF5
ENSG00000100664	4159.51076421631	-0.138607081744637	0.0496770393461229	-2.79016389803139	0.00526813656835641	0.0273566952106114	EIF5
ENSG00000100714	3323.21257481966	-0.276520927098101	0.0467457431546714	-5.91542477318532	3.310201768906e-09	2.61962266768029e-07	MTHFD1
ENSG00000100722	1308.05269672589	-0.16372167240031	0.0570973869978038	-2.86741094485826	0.00413845256909504	0.0227919769368736	ZC3H14
ENSG00000100726	1238.24088040669	0.176055913165856	0.0621561725048739	2.83247674480038	0.00461889257991457	0.0246558148032814	TELO2
ENSG00000100731	751.985261115845	0.260082800834684	0.0840728504814446	3.09354089156387	0.00197783294482164	0.0128607193720132	PCNX1
ENSG00000100749	1254.51221854037	-0.315020843772267	0.0762214236847358	-4.13296982060116	3.58105762929513e-05	0.00057049658565747	VRK1
ENSG00000100764	878.976381593865	-0.250258716656936	0.0739489420659675	-3.38420955953215	0.000713834975285133	0.00583896065969783	PSMC1
ENSG00000100804	2992.9802211108	-0.17211407911631	0.0529121661243626	-3.25282617823243	0.00114263370753718	0.00847876682262724	PSMB5
ENSG00000100811	2492.76118724421	-0.126483564119334	0.0457115254254826	-2.76699503991665	0.00565756159212136	0.0288857265264281	YY1
ENSG00000100823	4506.62329688176	-0.14482486415357	0.0466413124492646	-3.10507694891964	0.00190229528742745	0.0124909300963465	APEX1
ENSG00000100836	1890.6892230165	0.19103693256537	0.0646215883840499	2.95624012566863	0.00311414538404401	0.0182667654715544	PABPN1
ENSG00000100889	836.416105616034	-0.187334448079399	0.0687645518957979	-2.72428806579407	0.0064440273573656	0.0319740356307996	PCK2
ENSG00000100934	1742.29822257101	-0.26852259625509	0.0646569223038282	-4.15303708693835	3.28091540198582e-05	0.000532283389734689	SEC23A
ENSG00000100968	1578.74581564133	0.297460735310236	0.0818785461345915	3.63295086873271	0.000280198385916073	0.00283846691924973	NFATC4
ENSG00000101000	723.287849506581	-0.357442558753875	0.076644427896462	-4.66364703298118	3.1065404001255e-06	8.11947727235926e-05	PROCR
ENSG00000101003	938.646484428986	-0.188300237154013	0.0684149739222719	-2.75232491308038	0.00591737790555618	0.0298478519156249	GINS1
ENSG00000101004	2632.1531721871	0.190521498274112	0.0642308428284562	2.96619956837473	0.00301504774078086	0.0178055467198277	NINL
ENSG00000101040	827.252282252378	-0.19624742604292	0.07103410581617	-2.76272114342921	0.00573217161008739	0.0291443466892817	ZMYND8
ENSG00000101057	2726.0502383492	-0.402010502782377	0.0527201325695542	-7.6253697247821	2.43335944465933e-14	1.01760050276347e-11	MYBL2
ENSG00000101079	1499.07268335247	-0.201511629345435	0.0542420439588505	-3.71504491051826	0.000203167607180923	0.0022413758609193	NDRG3
ENSG00000101098	592.04641672471	-0.258408619271743	0.0797628176508862	-3.23971277447558	0.00119650158878574	0.00877650508857363	RIMS4
ENSG00000101104	682.296470708926	0.696127290068341	0.225916286947144	3.08135061652818	0.00206063845599186	0.013289380153293	PABPC1L
ENSG00000101126	3246.56131457181	-0.124363608717857	0.0461597986911934	-2.69419738049212	0.00705583669343816	0.0342175849006902	ADNP
ENSG00000101146	1159.24259388824	-0.194268177047005	0.0650744101083796	-2.98532367367537	0.00283278402816489	0.0170374453325405	RAE1
ENSG00000101166	2080.49939719671	-0.194858655127402	0.0687978029451971	-2.83233834200522	0.00462089250684724	0.0246558148032814	PRELID3B
ENSG00000101187	288.592018661284	-0.364957865300502	0.108227032804006	-3.37215070805298	0.000745836241032585	0.00605629889411289	SLCO4A1
ENSG00000101199	2082.72814719406	0.523055312208335	0.0806948499892843	6.48189211923429	9.05794002585853e-11	1.13283507874803e-08	ARFGAP1
ENSG00000101224	2102.61879019056	-0.309891727052175	0.0496952382944716	-6.23584346685081	4.49350259508443e-10	4.66139935871472e-08	CDC25B
ENSG00000101230	32.0844023562115	-0.822171053822304	0.294590632077137	-2.79089341037505	0.00525627788939363	0.0273057106816248	ISM1
ENSG00000101265	443.893542108647	-0.324160557582822	0.100337678651262	-3.23069620445862	0.00123489116410112	0.00896773504143198	RASSF2
ENSG00000101266	4057.25546133991	-0.239492045321302	0.0523157841167452	-4.57781622438964	4.69855190332419e-06	0.000113905836178051	CSNK2A1
ENSG00000101310	1902.62740861371	-0.151993727229422	0.0566191355346595	-2.68449395763696	0.00726396963313991	0.0349286531191801	SEC23B
ENSG00000101331	218.134145733418	0.37312858433105	0.135159200083528	2.76065990402768	0.00576847115768003	0.0292844009985107	CCM2L
ENSG00000101367	3196.4334635969	-0.182169780290875	0.0530662389421192	-3.43287528798814	0.000597216732349428	0.0051551403721912	MAPRE1
ENSG00000101444	9391.49523271513	-0.23197718938121	0.0422281112599275	-5.4934303822711	3.94200545031971e-08	2.16196380885977e-06	AHCY
ENSG00000101447	693.135104907853	-0.236262114131892	0.0778079929559394	-3.03647614025568	0.00239361051861018	0.0149260465797024	FAM83D
ENSG00000101544	1289.22166627087	-0.169176543716414	0.0655936366917092	-2.57916091025027	0.00990406405743129	0.0444752299384381	ADNP2
ENSG00000101557	3468.73167572203	-0.192692324691484	0.0505638422987646	-3.81087187862288	0.000138477527109042	0.00166048948725197	USP14
ENSG00000101680	1142.7465050376	0.30878097967311	0.0845592627944215	3.65165174658406	0.000260559065147745	0.00269459150680612	LAMA1
ENSG00000101773	1056.99466886219	-0.356186178200522	0.061444166945199	-5.79690792322399	6.75487531814898e-09	4.80817773975903e-07	RBBP8
ENSG00000101846	782.06804674332	-0.211626002569445	0.0787576541824181	-2.68705314761253	0.00720854818737225	0.0347746185448506	STS
ENSG00000101849	1675.71984237966	-0.233869025082633	0.0571303733516166	-4.09360225327523	4.2472264360207e-05	0.000650301878339005	TBL1X
ENSG00000101868	1631.39008419378	-0.341552972647712	0.0572317008753044	-5.96789833997565	2.40329021731383e-09	2.0484604896875e-07	POLA1
ENSG00000101938	610.475686396642	-0.40648459625124	0.0751082245363183	-5.4119851555629	6.23298572900162e-08	3.17508624947308e-06	CHRDL1
ENSG00000101966	1433.49918466762	-0.190601379350935	0.0574369828334355	-3.31844344790306	0.000905206502181476	0.00700605749693032	XIAP
ENSG00000101972	5106.60761583271	-0.253942233575499	0.0481094626701846	-5.27842589547103	1.30298339699798e-07	6.16131583697067e-06	STAG2
ENSG00000102007	443.982285230842	-0.280317320516458	0.096037406248101	-2.91883476936364	0.00351342397743671	0.0199730839702881	PLP2
ENSG00000102024	2966.44256340803	-0.270639730568966	0.0561646494470382	-4.81868458600764	1.44507794346137e-06	4.32618188800896e-05	PLS3
ENSG00000102032	84.0947914904544	-0.507306783578501	0.199589556400941	-2.54175014327609	0.0110298989586901	0.0482202247191085	RENBP
ENSG00000102034	219.371522134573	-0.429277978406281	0.126257836694526	-3.40001056286823	0.00067383250028378	0.0056318190412165	ELF4
ENSG00000102038	2851.2373836487	-0.172720725570128	0.0497888876019888	-3.46906175030167	0.00052227939603281	0.00465224297862171	SMARCA1
ENSG00000102057	38.2769941812604	1.24426493610923	0.294364367935437	4.22695499742732	2.36875019107494e-05	0.000405872151817731	KCND1
ENSG00000102096	382.06778538691	-0.243929819378829	0.0905076495063577	-2.69512931458566	0.00703613182581386	0.0341645559118436	PIM2
ENSG00000102098	2381.56468275614	-0.223125372861976	0.0551893411676561	-4.04290698423375	5.27925676730905e-05	0.000777194874148842	SCML2
ENSG00000102103	2337.83130264542	-0.150203202524158	0.0492506782889903	-3.04976921622895	0.0022901727435852	0.0144425502613841	PQBP1
ENSG00000102104	1296.91149612642	-0.250800197900275	0.0607223961300999	-4.13027505309451	3.62329472696934e-05	0.000575854275965603	RS1
ENSG00000102125	828.868075600334	0.49506377703195	0.0901086056639861	5.49407876621726	3.92755178564849e-08	2.16196380885977e-06	TAZ
ENSG00000102144	12034.0915857187	-0.236214499849533	0.0517230128448944	-4.56691300172105	4.949593119233e-06	0.000118701532475943	1 PGK
ENSG00000102172	5281.93575914228	-0.273283997359939	0.05495654661198	-4.97272871400486	6.6017014038367e-07	2.34334133119742e-05	SMS
ENSG00000102178	1281.02194969161	-0.198299211743886	0.0662017861911051	-2.99537555031301	0.00274107128743742	0.0165752444502881	UBL4A
ENSG00000102241	2714.79148597222	-0.233119137259365	0.0584352199334227	-3.98936014145177	6.62517683394207e-05	0.000923231638690019	HTATSF1
ENSG00000102390	726.397389265466	-0.284372516312046	0.0744052311128916	-3.82194251746333	0.000132404557578338	0.00160492553397946	PBDC1
ENSG00000102572	1580.50793725565	-0.175255638855943	0.0549628582311057	-3.18861945132174	0.00142953933542183	0.0100315130501389	STK24
ENSG00000102753	2107.54178027425	-0.249700720656928	0.0617833919496501	-4.0415508565865	5.3098861965138e-05	0.000780586045341909	KPNA3
ENSG00000102871	140.336952415969	0.493142597930101	0.157079075313642	3.13945442412005	0.00169262741691798	0.011422460964799	TRADD
ENSG00000102878	221.883295063269	0.945597484703024	0.161682193069834	5.84849491925557	4.96040790176053e-09	3.70838986264578e-07	HSF4
ENSG00000102882	954.111071993385	-0.311168222036475	0.0672160190929633	-4.62937594691696	3.66769367655847e-06	9.29565848100481e-05	MAPK3
ENSG00000102890	95.1022627434343	0.637417927779331	0.203541200779727	3.13164079477525	0.00173832413806161	0.0116719787333369	ELMO3
ENSG00000102897	547.879729748449	-0.340370025836452	0.0858644896218898	-3.9640371396289	7.36927799333559e-05	0.0010062824296614	LYRM1
ENSG00000102898	2483.09774817302	-0.23180236511509	0.0628755270031007	-3.68668663570261	0.000227192834975529	0.00244004375412723	NUTF2
ENSG00000102900	1905.61646297456	-0.222084546072855	0.0514380918390025	-4.31751136430107	1.57798286536589e-05	0.000296998125236658	NUP93
ENSG00000102901	883.870189393682	0.386561754376248	0.0914027290656112	4.2292145795643	2.3450859021746e-05	0.000402849031359441	CENPT
ENSG00000102908	360.910922938492	0.400742019638463	0.133376960134951	3.00458204500232	0.00265946021331326	0.0162136203073157	NFAT5
ENSG00000103150	267.844992170838	0.362082212943296	0.111467122601849	3.24833192507018	0.00116083767198739	0.00857776351548055	MLYCD
ENSG00000103154	405.115593391338	-0.372376133981786	0.0977983606211926	-3.80759075731473	0.000140327245850665	0.00167965939532522	NECAB2
ENSG00000103160	1152.05493359446	-0.157502164544786	0.0606317249630677	-2.59768569409372	0.00938543581427853	0.0426616515172131	HSDL1
ENSG00000103168	2232.63919436412	0.475431168419956	0.144861902420178	3.2819613747785	0.00103087725016233	0.00784263749952943	TAF1C
ENSG00000103175	151.511881091927	0.73831731516312	0.176374043751038	4.18608826707686	2.83803021603386e-05	0.000471185171998753	WFDC1
ENSG00000103187	6564.18403762251	-0.327149937879892	0.0592730037430803	-5.51937504800545	3.40207400691202e-08	1.90487675148522e-06	COTL1
ENSG00000103197	1795.12998292768	0.279613683322771	0.0655363001069826	4.2665466751453	1.98521975866721e-05	0.000354216144139794	TSC2
ENSG00000103202	1620.12746282032	-0.280297440615756	0.0552625836994143	-5.07210162558373	3.93446166693931e-07	1.53501358679247e-05	NME4
ENSG00000103227	16.527921714656	1.3810980374327	0.480904047854439	2.87187858699566	0.00408039702637724	0.0225449516956978	LMF1
ENSG00000103248	246.907738846147	0.304442927057698	0.118822489537023	2.56216586812751	0.010402162607827	0.0460998644946029	MTHFSD
ENSG00000103249	2186.35702019063	0.188881383373966	0.0506414411067427	3.72977899613559	0.000191647794450419	0.00214376980795943	CLCN7
ENSG00000103257	9133.39869249756	-0.265703759935924	0.0406068735515634	-6.54331980516865	6.01679717238572e-11	7.97195839216493e-09	SLC7A5
ENSG00000103269	112.445131174949	1.44249497684716	0.35720661084034	4.03826506305033	5.38479871621756e-05	0.000788395803286907	RHBDL1
ENSG00000103274	425.588291962965	-0.310367153985447	0.10274645319271	-3.0207091762411	0.00252183451369456	0.0155660467999357	NUBP1
ENSG00000103342	4542.61663914745	-0.2658768024694	0.0431126412082564	-6.16702653834352	6.95860825830019e-10	6.79708727829001e-08	GSPT1
ENSG00000103356	996.570336850544	-0.218953568217395	0.0625261660672598	-3.50179104187941	0.00046214191474984	0.0042042033332307	EARS2
ENSG00000103415	1108.97301367903	-0.225333963078738	0.068696110428049	-3.28015606232537	0.00103749678946769	0.00787508907354318	HMOX2
ENSG00000103423	1937.59018527822	-0.144485274807236	0.0500665050542118	-2.88586700131731	0.00390337069248668	0.0217554796363418	DNAJA3
ENSG00000103429	1438.49239881085	-0.155175485913112	0.0595952119044253	-2.60382471937463	0.00921898911472904	0.0420765731013997	BFAR
ENSG00000103449	3022.35913203155	-0.179623241735956	0.045697629241103	-3.9306906007805	8.47022149230246e-05	0.00112560579950339	SALL1
ENSG00000103495	12715.2881235967	-0.225563074217714	0.050259792152675	-4.48794283773633	7.19142172250847e-06	0.000160660443223052	MAZ
ENSG00000103507	1092.25904785389	-0.282191629303458	0.060412774244906	-4.67105894126774	2.99650933220479e-06	7.90356535127294e-05	BCKDK
ENSG00000103544	481.047747057065	-0.26085014272382	0.0857991519342364	-3.04024150406239	0.00236388514212084	0.0147958423628911	VPS35L
ENSG00000103550	1420.34813887956	-0.231074824271306	0.0679058376611867	-3.40287127336892	0.000666816892211248	0.00558756646936188	KNOP1
ENSG00000103647	1228.64211262051	-0.295055662453888	0.0687612497490884	-4.29101657591382	1.77857036618748e-05	0.000322068046553733	CORO2B
ENSG00000103723	126.818721839808	0.576627735062815	0.161446229542063	3.57163952789979	0.000354753467615398	0.00341287627866949	AP3B2
ENSG00000103742	1229.90945153994	0.312212361181988	0.071344563633365	4.3761198510713	1.20810603530092e-05	0.000240221024731009	IGDCC4
ENSG00000103811	360.986316553847	-0.253138522966435	0.0997557980044101	-2.53758205568406	0.0111621197573847	0.0486710611252271	CTSH
ENSG00000103942	1409.59253160214	-0.144108870818927	0.0571038234563026	-2.52362910391111	0.0116150402259559	0.0499943609854427	HOMER2
ENSG00000104112	774.870266358929	0.279913816638656	0.07134403944984	3.92343661498807	8.72947400109363e-05	0.00115318678265188	SCG3
ENSG00000104131	2970.43345889308	-0.237972248109877	0.0552294353465514	-4.30879379114885	1.64147323048228e-05	0.000304662895566073	EIF3J
ENSG00000104133	1078.53069495065	0.184178173617849	0.0653702875582242	2.81746004947284	0.00484051361935852	0.0256092330638002	SPG11
ENSG00000104147	338.317794259359	-0.284073035465196	0.101100921306849	-2.80979670405786	0.00495728022932802	0.0261206263485734	OIP5
ENSG00000104237	567.090240122796	-0.298303439169986	0.0940269605732384	-3.17253091402051	0.00151116469912647	0.010450855815871	RP1
ENSG00000104365	863.031516568305	0.29104712935672	0.0879809980272783	3.30806805881517	0.000939419766122005	0.00723320788851822	IKBKB
ENSG00000104369	443.730076571792	-0.346344288850081	0.0882617054657542	-3.92406068999498	8.70687856625675e-05	0.00115133842859336	JPH1
ENSG00000104408	9984.68166611516	-0.176543646256884	0.0597436762258676	-2.95501812759967	0.00312650679896232	0.018318263565549	EIF3E
ENSG00000104412	1070.61280406816	-0.197066861901004	0.064789437993454	-3.04165104690235	0.00235284483445506	0.0147612609351513	EMC2
ENSG00000104472	910.67671201428	-0.328174488320954	0.0671544255341606	-4.88686316219049	1.02455250316208e-06	3.28003865964471e-05	CHRAC1
ENSG00000104549	5538.69124657824	-0.173749190256454	0.041944816482774	-4.14232805924445	3.43798095752455e-05	0.000552969485259537	SQLE
ENSG00000104626	1367.45316369002	-0.201863578569512	0.0653224605923806	-3.09026293159964	0.00199979377258362	0.012972002067239	ERI1
ENSG00000104687	2938.36201538988	-0.19598180630701	0.057110114524742	-3.43164793028219	0.000599925837501971	0.00516948329520372	GSR
ENSG00000104738	5400.12292127469	-0.260811165746762	0.0467594125085873	-5.57772546220217	2.43683837547391e-08	1.4302531202014e-06	MCM4
ENSG00000104756	510.143583906156	-0.241958549700162	0.0826265106192791	-2.92834040656809	0.00340776727719577	0.0195552065623644	KCTD9
ENSG00000104774	1222.25431373223	0.240318776716024	0.0602044690492446	3.99170992637529	6.55985826107936e-05	0.000917283419537764	MAN2B1
ENSG00000104812	1965.65750103102	-0.198222087962721	0.0479174583253927	-4.1367404468045	3.52274193539818e-05	0.000563217832491021	GYS1
ENSG00000104823	1155.74196945157	-0.251581232588375	0.0653755911476662	-3.8482440949577	0.000118967483869348	0.00147001188286207	ECH1
ENSG00000104824	8297.98744332474	-0.140824200221756	0.04298821772767	-3.27587901210226	0.00105333674278188	0.00796575092852649	HNRNPL
ENSG00000104825	504.589270805126	-0.335477563967252	0.0771872072024174	-4.3462845220904	1.38462941297e-05	0.000266605910854167	NFKBIB
ENSG00000104833	718.491983952921	-0.426589231575308	0.0740178019347642	-5.76333287972107	8.2468910682902e-09	5.68865444720925e-07	TUBB4A
ENSG00000104852	5943.35802936071	0.275416548677444	0.0718506616313152	3.83318041092899	0.000126497110419254	0.00155158967152196	SNRNP70
ENSG00000104859	1135.31143032823	0.350808579566172	0.0863452688740402	4.06285815240125	4.84754892099858e-05	0.000724803348165397	CLASRP
ENSG00000104866	539.890623864038	0.264634491763568	0.0835115658792167	3.16883642376327	0.00153050506100262	0.0105682243169954	PPP1R37
ENSG00000104897	2587.97081865726	-0.18831407637848	0.0594794315533733	-3.16603692167935	0.00154531177775295	0.0106352109615954	SF3A2
ENSG00000104899	123.910175649371	1.20487259429932	0.214918907194425	5.60617309118056	2.06849105932946e-08	1.23573872124762e-06	AMH
ENSG00000104936	474.73361141184	0.801934311308874	0.121930601537609	6.57697330445399	4.80120933658091e-11	6.62368900434286e-09	DMPK
ENSG00000104953	45.2967461682261	-0.925350497171187	0.256672690137953	-3.60517707074268	0.000311940164816111	0.00309672350561514	TLE6
ENSG00000104957	391.828285035508	0.539782862812057	0.099463417249511	5.42694869871576	5.73255961842164e-08	2.96189624763391e-06	CCDC130
ENSG00000104964	3260.75999931257	-0.205684425237904	0.0557731040869245	-3.68787838879001	0.000226131673632592	0.00243255149240462	TLE5
ENSG00000104969	5131.77769981136	-0.214017256442414	0.0503430685777639	-4.25117622919282	2.12650755846994e-05	0.00037209543446707	SGTA
ENSG00000104980	2208.05992783835	-0.226231889864334	0.0472034444946865	-4.79269875929922	1.64552613118953e-06	4.78405835309459e-05	TIMM44
ENSG00000105088	782.411244897434	-0.479259705878979	0.0772311003150617	-6.20552735781123	5.45137865829564e-10	5.52654160646305e-08	OLFM2
ENSG00000105136	114.526171679688	0.506564421231682	0.176910878632926	2.86338762854011	0.00419137455000667	0.0229684579149014	ZNF419
ENSG00000105176	2071.24518540839	-0.158536699775631	0.0504382093326419	-3.14318652214784	0.00167119311644172	0.0113120416207502	URI1
ENSG00000105197	4285.95587184228	-0.137854918266359	0.0476186884139475	-2.89497512127992	0.00379188584206069	0.021216429945226	TIMM50
ENSG00000105202	5767.40814229259	-0.265234286198391	0.0545088426366734	-4.86589465797871	1.13940197691317e-06	3.57083776464919e-05	FBL
ENSG00000105204	96.8492031098802	0.459214844506364	0.178580855663481	2.57146737706147	0.0101268555844974	0.0451907788717558	DYRK1B
ENSG00000105220	8061.1920762114	-0.26541934131685	0.0439324377048357	-6.04153457406792	1.52655286382037e-09	1.35286956447975e-07	GPI
ENSG00000105248	483.282691229457	-0.29783347930221	0.085886752617649	-3.46774642450514	0.000524842286354802	0.00466673719335546	YJU2
ENSG00000105251	145.815682592978	0.897100744706405	0.154074447886486	5.82251474538688	5.79686834937733e-09	4.21596153540041e-07	SHD
ENSG00000105281	2106.86416078275	-0.231482886710153	0.0519454685485755	-4.45626718129779	8.33990812807157e-06	0.000180298304636274	SLC1A5
ENSG00000105290	1522.54414737541	0.378041868414571	0.05506131643263	6.86583418101023	6.61038230462263e-12	1.19540724324946e-09	APLP1
ENSG00000105323	6895.96457680307	-0.224440043571432	0.0524575638457345	-4.27850679897102	1.88151243961776e-05	0.000337965093516307	HNRNPUL1
ENSG00000105329	1821.46165577138	-0.234382048379975	0.0517626261145702	-4.52801694916327	5.95398070146043e-06	0.000136665814317227	TGFB1
ENSG00000105339	128.822076066838	0.552855682755276	0.172018592728414	3.21392980832098	0.00130931676097825	0.00939982666062816	DENND3
ENSG00000105373	4402.78077081052	-0.130929441792663	0.0447313557813384	-2.92701706679067	0.00342230100148263	0.0195956981710234	NOP53
ENSG00000105392	701.819400021587	-0.418631231273761	0.0785685974909682	-5.32822583885228	9.91767591892545e-08	4.82612142352947e-06	CRX
ENSG00000105397	1311.83411868979	0.406129796233616	0.0802445500384092	5.06115114408669	4.16732681551118e-07	1.60250481164283e-05	TYK2
ENSG00000105409	3947.98468315967	-0.158157911404686	0.0413490478961497	-3.82494687185803	0.000130800290372363	0.00159407443932441	ATP1A3
ENSG00000105419	285.609904464852	0.297398465634291	0.113244376589581	2.6261654184571	0.00863528405954153	0.0398611146204846	MEIS3
ENSG00000105429	1739.94074723146	0.395324442801603	0.0689264310121399	5.73545499159786	9.7250916179579e-09	6.53975758952325e-07	MEGF8
ENSG00000105443	1219.6111744861	0.603153218490615	0.0904435359254481	6.6688372178172	2.57838037187355e-11	3.75042240613172e-09	CYTH2
ENSG00000105497	146.491064741891	0.373990842567755	0.146726087175124	2.54890490006307	0.0108061763487231	0.0473970016055761	ZNF175
ENSG00000105519	49.4984287729964	0.876177027993682	0.271665834549501	3.22520139290475	0.00125884080539113	0.00909109965339668	CAPS
ENSG00000105612	765.139327497664	-0.228117863274036	0.0675188663400729	-3.37857958285426	0.000728613400815235	0.00593104706527427	DNASE2
ENSG00000105649	492.46261103086	-0.215770442006101	0.0820115672684967	-2.63097571711674	0.0085140119108962	0.0394510067145474	RAB3A
ENSG00000105676	1532.3597803511	-0.25281246432875	0.0652785744324622	-3.87282452974386	0.000107581283593247	0.0013671915831385	ARMC6
ENSG00000105701	3381.91711285024	-0.13470222188355	0.0456377433741977	-2.95155307700221	0.00316180200329086	0.0184684567472886	FKBP8
ENSG00000105705	859.479414022441	0.202678550304044	0.0679657801667637	2.98206759058373	0.00286308781164429	0.0172001883484605	SUGP1
ENSG00000105711	98.8874610020528	0.984731534539426	0.205496866827782	4.79195400757467	1.65164770522321e-06	4.78405835309459e-05	SCN1B
ENSG00000105722	952.204741785557	-0.181442081402481	0.0662885013223437	-2.73715769376314	0.00619725781445747	0.0310025061955401	ERF
ENSG00000105726	2431.20935509006	0.22823830109159	0.0547498729664011	4.1687457655227	3.06280389398773e-05	0.00050228482486941	ATP13A1
ENSG00000105732	539.894251542159	-0.26864983234756	0.09121323081733	-2.94529455804034	0.00322647336992234	0.0187484342215995	ZNF574
ENSG00000105821	1315.36404070366	-0.299674243354221	0.0661733500016173	-4.52862433814968	5.93689418365025e-06	0.000136507762827505	DNAJC2
ENSG00000105825	12929.2007365449	0.202854018466072	0.0481990340673882	4.20867393696017	2.56873752466765e-05	0.000434574532934292	TFPI2
ENSG00000105835	1388.08158448799	-0.350114877232379	0.061343574753235	-5.70744171073785	1.14686877181224e-08	7.45019315747157e-07	NAMPT
ENSG00000105849	771.243806557264	-0.192728937072106	0.0711083724945197	-2.71035505821708	0.00672112168950476	0.0330183738799386	TWISTNB
ENSG00000105854	710.506865057557	0.345845468585054	0.0740441805655186	4.67079878450448	3.00030727727294e-06	7.90356535127294e-05	PON2
ENSG00000105875	249.159899745935	0.326528510519728	0.128777074090685	2.5356105721876	0.011225148488994	0.0488089187917522	WDR91
ENSG00000105953	2437.69613891659	-0.228026801032277	0.0498224109930336	-4.57679177878728	4.72160997079241e-06	0.000114051596803509	OGDH
ENSG00000105976	933.221575696218	-0.177793598772507	0.0692327375106502	-2.56805674837221	0.0102270412133263	0.0455132243155082	MET
ENSG00000106009	1563.29101068564	0.228023033168447	0.0608102901112264	3.7497442086097	0.000177015038819665	0.00201087881959657	BRAT1
ENSG00000106028	1998.70945264967	-0.21127993202734	0.0547900236656375	-3.85617522848138	0.00011517494179454	0.00143389709299551	SSBP1
ENSG00000106049	898.58695671744	-0.192688365127906	0.0667925260715564	-2.88487913934373	0.00391563953663508	0.021814774470962	HIBADH
ENSG00000106052	3127.9945562223	-0.170254739293041	0.0621811413107223	-2.73804461777678	0.0061805690095779	0.0309421528193683	TAX1BP1
ENSG00000106070	1352.93565697721	-0.148817722798201	0.0583891279049517	-2.54872316367616	0.0108118087698156	0.0474047734292151	GRB10
ENSG00000106089	262.510709928886	0.547761691395652	0.113531999960824	4.82473392157865	1.40190294845324e-06	4.21578994521377e-05	STX1A
ENSG00000106100	131.622749649584	0.593636720416533	0.162774984427719	3.64697758997569	0.000265343056011858	0.00272511187686162	NOD1
ENSG00000106105	5368.21862858199	-0.336515477897025	0.0436562643107506	-7.70829761112097	1.27507126905717e-14	5.504194749201e-12	GARS
ENSG00000106244	3157.52615767179	-0.235159518419165	0.0532650253189698	-4.41489545928021	1.0105881536446e-05	0.000210321783391477	PDAP1
ENSG00000106261	1661.88021208344	0.180659690734196	0.0646610239262748	2.79395035470179	0.00520684715328721	0.0271120733872722	ZKSCAN1
ENSG00000106263	9726.33094632243	-0.164746895119954	0.041940431248891	-3.9281163835031	8.56137798370741e-05	0.00113546442198189	EIF3B
ENSG00000106268	752.807245627838	-0.228180117149652	0.0767030529726469	-2.9748505216738	0.002931313471382	0.0174651989643962	NUDT1
ENSG00000106299	1530.8689668798	-0.164539001217718	0.0549232084421532	-2.99580097166055	0.00273725027938232	0.01656711136983	WASL
ENSG00000106305	981.40704420914	-0.204144360381252	0.0713470079944837	-2.86128831635149	0.00421923158882522	0.0230602430501573	AIMP2
ENSG00000106348	2414.74990466711	0.202584635096827	0.0444579027432423	4.55677444495782	5.19451532410415e-06	0.000122166966726119	IMPDH1
ENSG00000106404	428.91044373091	0.624030724754214	0.120345234642203	5.18533805355493	2.15623385191037e-07	9.43804982867653e-06	CLDN15
ENSG00000106460	633.994520588676	0.291385827406591	0.0860414143524576	3.38657644809238	0.000707705557779689	0.00581092535673111	TMEM106B
ENSG00000106484	1323.2297738542	-0.21921503926345	0.062017106153033	-3.53475118175486	0.000408159301083178	0.00382790705345739	MEST
ENSG00000106554	1980.98996198683	-0.293295875341635	0.0614537271471653	-4.77262956955026	1.81836051174052e-06	5.1994231555794e-05	CHCHD3
ENSG00000106624	1190.5483654401	-0.186853167793277	0.0665987131327116	-2.80565733186066	0.0050214060736378	0.0263825897437852	AEBP1
ENSG00000106628	4930.44592127528	-0.18951948266772	0.0527156570166705	-3.59512701525824	0.000324233349924588	0.00318333872978051	POLD2
ENSG00000106665	110.176144379755	0.681848106250971	0.185035355645886	3.68496120036577	0.000228737482736536	0.00245073258124926	CLIP2
ENSG00000106682	4522.57447658115	-0.153436625295006	0.0444020655322431	-3.45561909014313	0.000549030595352908	0.00482094975525762	EIF4H
ENSG00000106692	607.667009877807	0.304914393384199	0.0793470278654623	3.84279539620816	0.000121640872302764	0.00149889332703092	FKTN
ENSG00000106785	790.396122732455	-0.339435027346475	0.071279805401453	-4.76200833370339	1.91675764954401e-06	5.42284373492557e-05	TRIM14
ENSG00000106789	1144.26634119139	-0.352705412014256	0.0612776235606406	-5.75585983136596	8.62018915237107e-09	5.88547812433824e-07	CORO2A
ENSG00000106829	1081.41246395816	0.159686855193059	0.0626661642963995	2.54821492564584	0.0108275740706016	0.0474442030821188	TLE4
ENSG00000106948	979.593409073369	-0.245751382904055	0.0667970800349942	-3.67907373758417	0.000234082586080414	0.00249005816131009	AKNA
ENSG00000106976	1969.27375085748	0.557535179796498	0.206685711407447	2.69750228982887	0.00698618042797079	0.0340186707990244	DNM1
ENSG00000107099	6534.73177976377	-0.153391013039709	0.0352675055502957	-4.34935815976424	1.36536561226397e-05	0.000263697334586624	DOCK8
ENSG00000107130	1985.80401831596	-0.308590371810658	0.0494478473254805	-6.24072408611488	4.35549936632273e-10	4.58939311182132e-08	NCS1
ENSG00000107140	377.506775298973	0.2826217195974	0.0997310036722357	2.83384012183645	0.00459923356803345	0.0245874860754252	TESK1
ENSG00000107164	2197.6978874597	-0.137740103275261	0.0515062743970769	-2.67423930166997	0.0074898984714459	0.0357070970234731	FUBP3
ENSG00000107263	2272.83391042831	-0.223016705824945	0.0483105221681758	-4.61631743595302	3.90609328049448e-06	9.78864050179348e-05	RAPGEF1
ENSG00000107281	875.936618408568	0.579242317008986	0.165045792336918	3.50958548417001	0.00044880576520227	0.00412211307476787	NPDC1
ENSG00000107295	795.84289272745	-0.195611644343917	0.0687188570199723	-2.84654973651649	0.00441958246755438	0.0238961020528536	SH3GL2
ENSG00000107341	1804.99106310167	-0.161513588763594	0.0549981913608267	-2.93670727649844	0.00331717056669742	0.0191255392173825	UBE2R2
ENSG00000107438	1730.78315128999	-0.381779857927557	0.0573961306872761	-6.65166542336611	2.89794888166846e-11	4.16993031553628e-09	PDLIM1
ENSG00000107443	957.995472291359	-0.254484568726191	0.0614983803307864	-4.1380694476403	3.50240369538556e-05	0.000560635959947962	CCNJ
ENSG00000107551	267.193603458573	0.304099174992469	0.112763200597961	2.69679446290891	0.00700104682891864	0.0340436077996327	RASSF4
ENSG00000107581	8794.37741816481	-0.169308370643477	0.036272795197108	-4.66764057535261	3.04678284658978e-06	8.01022555070028e-05	EIF3A
ENSG00000107625	1146.15679340447	-0.241645372782011	0.0648188233057338	-3.72801233435282	0.000192995934539591	0.00215424100568955	DDX50
ENSG00000107669	815.995985007143	-0.202502710118989	0.0768956781843642	-2.63347323153157	0.00845164975416354	0.0392089040483201	ATE1
ENSG00000107719	561.480541248497	-0.32438158120924	0.0886553901489433	-3.65890422076166	0.000253295976847007	0.00263988065589303	PALD1
ENSG00000107859	25.4041261904382	-1.12445678225427	0.371769578681249	-3.02460676379969	0.00248956586076067	0.0154095144998609	PITX3
ENSG00000107862	1784.22425917181	0.177308835170783	0.0559336878616835	3.16998291993984	0.00152447898486095	0.0105320484127048	GBF1
ENSG00000107874	928.279596578904	-0.181316227588483	0.0696044513645598	-2.60495160918404	0.00918872366363303	0.0419557101371145	CUEDC2
ENSG00000107929	2007.54698640673	-0.124679838304815	0.047331481731015	-2.63418413590708	0.0084339735394816	0.0391686409583142	LARP4B
ENSG00000107937	3650.20841881687	-0.25412543447388	0.0434341791207455	-5.85081702056393	4.8916413832767e-09	3.68736163336207e-07	GTPBP4
ENSG00000107949	2126.83236620344	-0.392182381385276	0.0564063307095582	-6.95280789322501	3.58086174698365e-12	7.26046846941443e-10	BCCIP
ENSG00000107951	968.250462392768	-0.211531998513815	0.0630884985203449	-3.3529407653536	0.000799578168635131	0.00639566948755249	MTPAP
ENSG00000108010	1356.68362110669	-0.256348671541879	0.0596618398719562	-4.29669403578643	1.73364220640335e-05	0.000316433319348352	GLRX3
ENSG00000108055	2973.20640005397	-0.236458725896106	0.0540043855451622	-4.37850969896441	1.19493624181207e-05	0.000238666220715361	SMC3
ENSG00000108064	1789.22735878251	-0.154014624337066	0.058000590232092	-2.6553975351073	0.00792149949447037	0.0373258824771136	TFAM
ENSG00000108091	1351.15725251587	-0.259227219811379	0.0608172633741591	-4.26239533693854	2.02247232040017e-05	0.00035847317339861	CCDC6
ENSG00000108179	1875.2201279202	-0.295498408115303	0.0585515636331781	-5.04680643486453	4.49256086896271e-07	1.71193351349053e-05	PPIF
ENSG00000108187	127.287906342844	0.434986427039811	0.165557039855805	2.62741123795563	0.00860372851245591	0.0397428701945754	PBLD
ENSG00000108309	404.221588713231	0.687678273698074	0.0933838902956768	7.3639925636072	1.7848964238917e-13	5.68701998679017e-11	RUNDC3A
ENSG00000108312	6259.04822409943	-0.278028097503783	0.0416554361044972	-6.67447333419627	2.48121586960941e-11	3.68929230745701e-09	UBTF
ENSG00000108352	335.906704988993	0.455026678591651	0.114174600402201	3.98535818814987	6.73784084854743e-05	0.00093727428518983	RAPGEFL1
ENSG00000108395	2053.1707811435	-0.141162043434929	0.0507068666654644	-2.78388417028875	0.0053712211867858	0.0278164403721237	TRIM37
ENSG00000108424	15279.3367435471	-0.222088474266895	0.0394526550182114	-5.62924026695741	1.81005113561075e-08	1.09602281885715e-06	KPNB1
ENSG00000108439	1276.48908792291	-0.146578861213876	0.0580789031361821	-2.5237883861233	0.0116097791619618	0.0499878846740479	PNPO
ENSG00000108465	2706.15453499823	0.339481110188199	0.0772237863745585	4.39606921812425	1.10228796544319e-05	0.000224640165051066	CDK5RAP3
ENSG00000108468	4038.31084912912	-0.204661733477669	0.0513883366178299	-3.98264950663258	6.81512255896377e-05	0.000945077410197442	CBX1
ENSG00000108474	242.058247107381	0.351086355319087	0.138110836197451	2.54206233909955	0.0110200516751909	0.0481929187965374	PIGL
ENSG00000108509	695.346419785004	0.238137129079433	0.0901045324604607	2.64289844890912	0.00821996850056741	0.0384345277689004	CAMTA2
ENSG00000108518	4645.32714422196	-0.23692339790153	0.0622608771604166	-3.80533344063065	0.000141613284571313	0.00169202586976188	PFN1
ENSG00000108559	909.158780294862	-0.2226139770194	0.0753705476835821	-2.9535937293964	0.00314097209249869	0.0183788756195091	NUP88
ENSG00000108561	4430.39800796512	-0.202711941627746	0.0549033703578589	-3.69215842864425	0.000222358871679659	0.00240355930599127	C1QBP
ENSG00000108578	6880.38864248237	-0.242245642196952	0.0467552441341141	-5.18114377720043	2.20529418791475e-07	9.55056531478159e-06	BLMH
ENSG00000108604	2940.30750020506	-0.250579301561199	0.0433108895396442	-5.78559582185061	7.22557577178587e-09	5.11601349090151e-07	SMARCD2
ENSG00000108654	14326.6704070191	0.142793765369626	0.0389095355818009	3.66989128074853	0.00024265364932186	0.00255044670783362	DDX5
ENSG00000108669	3087.2292214764	-0.140779687700411	0.0413955944750787	-3.40083744382905	0.000671797638309477	0.00562226141079263	CYTH1
ENSG00000108671	5015.8622828085	-0.129086256083542	0.0433025842526535	-2.98102892267064	0.00287281658983587	0.0172163150941261	PSMD11
ENSG00000108691	125.933223910912	-1.55953999644183	0.198853429588429	-7.84266079629427	4.41098345892852e-15	2.27029925566852e-12	CCL2
ENSG00000108773	4070.16249495466	0.356811384406524	0.069125444604335	5.16179514575082	2.44592872261922e-07	1.04240185242326e-05	KAT2A
ENSG00000108784	1143.22079858786	0.214815502952263	0.070249952129133	3.05787401189101	0.00222913274082974	0.01412417345539	NAGLU
ENSG00000108799	1049.79994870534	0.474394566842773	0.14353631728738	3.3050490343358	0.000949597849772515	0.00729897669480517	EZH1
ENSG00000108823	134.667052763967	-0.686206837322256	0.173970848103225	-3.94437829558143	8.00072735666849e-05	0.0010792916682151	SGCA
ENSG00000108829	5259.38383506375	-0.212404824945631	0.0506729797102201	-4.19167821115505	2.76898555590711e-05	0.000462603804109225	LRRC59
ENSG00000108848	5699.63675072098	0.427294460267752	0.125563568166976	3.40301304355678	0.000666470987401976	0.00558756646936188	LUC7L3
ENSG00000108883	6998.99762676052	-0.204403196897495	0.0440131596836181	-4.64413821608847	3.41498893831868e-06	8.77147446690605e-05	EFTUD2
ENSG00000108932	267.942515405724	-0.46675891629899	0.109342914674853	-4.26876233990073	1.96560558190065e-05	0.000351654196483884	SLC16A6
ENSG00000108953	6771.84106062462	-0.294803326313856	0.0594949307484703	-4.95509991532238	7.22931305499254e-07	2.49981052459716e-05	YWHAE
ENSG00000108984	525.053065086371	0.329601814403204	0.0875297361636648	3.76559817096795	0.000166150823390736	0.00191617047089438	MAP2K6
ENSG00000109046	3987.95832757377	0.486728441103374	0.115883998765467	4.20013501681491	2.66755859333906e-05	0.000449460156813316	WSB1
ENSG00000109047	196.532666625625	-0.976654019528096	0.137867655253973	-7.08399673388914	1.40055210002041e-12	3.53626192499493e-10	RCVRN
ENSG00000109062	1360.7202239159	-0.246375544332556	0.0573609833917895	-4.29517643813306	1.7455445414187e-05	0.000316945414562619	SLC9A3R1
ENSG00000109065	1243.33800590063	0.222928447166086	0.0741500584063213	3.00645005489411	0.00264317470965088	0.0161216791087275	NAT9
ENSG00000109072	149.989428656173	-0.509848529653573	0.162937436241859	-3.12910612449291	0.00175338969055461	0.0117495547516283	VTN
ENSG00000109083	503.072915578262	0.298137715901287	0.0838968852323161	3.55362079385574	0.000379966657335596	0.00361073537152048	IFT20
ENSG00000109084	5588.11080839537	-0.211729898088325	0.0463758345511038	-4.56552211162926	4.98252671596419e-06	0.000118852357420736	TMEM97
ENSG00000109103	1257.55581714993	0.178441915800857	0.0687802243116801	2.59437821825414	0.00947621780227938	0.0429721269502212	UNC119
ENSG00000109133	3267.20477572552	-0.153392523804274	0.050826806933727	-3.01794531386325	0.00254494825071632	0.0156634747723814	TMEM33
ENSG00000109163	25.2293744607719	-0.842558477295729	0.312141634766779	-2.69928258024681	0.00694891446473549	0.0338516102537642	GNRHR
ENSG00000109189	102.533686653988	0.481235618877109	0.181936934490297	2.64506830471399	0.00816744284282495	0.0382290031908652	USP46
ENSG00000109323	122.427193419664	0.456861096244134	0.164291270886892	2.78079957491268	0.00542252032439049	0.0280278744615657	MANBA
ENSG00000109332	4254.48995089917	-0.140579532148522	0.051040764094627	-2.75425994579342	0.00588250257967651	0.0297167419861197	UBE2D3
ENSG00000109445	1113.75387527479	-0.203249755511547	0.0663350419569416	-3.06398774336311	0.00218407857981335	0.0138847218788894	ZNF330
ENSG00000109519	1116.27289397774	-0.261458140404261	0.0676309420223979	-3.86595443721118	0.000110655596684914	0.00139565805356977	GRPEL1
ENSG00000109534	636.463657676916	-0.35080504933279	0.0798078558572602	-4.39562052588182	1.10456754299508e-05	0.000224640165051066	GAR1
ENSG00000109586	447.554606532378	0.454632400729152	0.091934703172123	4.94516635223126	7.60788689702546e-07	2.60380415488477e-05	GALNT7
ENSG00000109654	700.628006724496	0.23050362997489	0.0764529537940931	3.01497350377978	0.00257001706079312	0.0157544518128875	TRIM2
ENSG00000109686	1380.44188880129	-0.150373005493983	0.0588702502845881	-2.55431231848099	0.0106397772379148	0.046866852862994	SH3D19
ENSG00000109736	839.120901772677	0.267014905151199	0.0723744680750994	3.68935222949246	0.000224825769876897	0.00242349179339362	MFSD10
ENSG00000109738	107.586026666506	0.480422581737453	0.164984707239449	2.91192189734407	0.00359212440823171	0.0203427036948611	GLRB
ENSG00000109775	540.759855820453	-0.20574629051012	0.0800379772977206	-2.57060832190695	0.0101520072504716	0.0452575241490878	UFSP2
ENSG00000109790	532.444397616041	-0.266009176438509	0.090282746306958	-2.94640102699233	0.0032149528644729	0.018697305185735	KLHL5
ENSG00000109814	1249.52607859033	-0.274891399437852	0.0629905896607399	-4.36400740044482	1.27701254078383e-05	0.000249944123192365	UGDH
ENSG00000109881	325.632985953182	-0.313398480946103	0.106706384125457	-2.93701715707687	0.00331385769356065	0.0191146739893227	CCDC34
ENSG00000109919	2050.05433597777	-0.195475006404747	0.0608781655912125	-3.21092142817397	0.00132310105791522	0.00945819356678501	MTCH2
ENSG00000109971	44341.7914875082	-0.271091891077017	0.0487418256683013	-5.56179189761698	2.67018591736217e-08	1.54019085974744e-06	HSPA8
ENSG00000110046	960.917062959763	0.238786136300566	0.0700271165161713	3.40990959188536	0.000649844174448342	0.0054935026800175	ATG2A
ENSG00000110104	1773.17962863451	-0.231836287621596	0.0548454220889167	-4.22708548483294	2.36737745552707e-05	0.000405872151817731	CCDC86
ENSG00000110107	3692.58354378996	-0.204959018539318	0.0555559312955878	-3.68923738221261	0.000224927275997226	0.00242349179339362	PRPF19
ENSG00000110148	21.4632239475922	-1.31444926268639	0.384178404999559	-3.42145535923057	0.000622869493260711	0.00531923392394054	CCKBR
ENSG00000110171	312.857850368661	0.447670390954794	0.115535763450226	3.87473434706348	0.00010674107905634	0.00136038963803042	TRIM3
ENSG00000110172	2217.6270509986	-0.199669737967703	0.0528689307888094	-3.77669332420029	0.000158924213840781	0.00185201834440616	CHORDC1
ENSG00000110200	553.675074725484	-0.265350967738073	0.0868260950720342	-3.05612002380077	0.00224221479939613	0.0141668170186586	ANAPC15
ENSG00000110318	45.7393754580584	0.850730038833937	0.262621902927368	3.23937199963561	0.00119793221637325	0.00877915055832796	CEP126
ENSG00000110321	20217.9893773163	-0.123923994818859	0.046312626512479	-2.6758144409164	0.00745479065275345	0.035565375340285	EIF4G2
ENSG00000110400	2842.39520163821	-0.174655596957309	0.052076153279695	-3.35384981335419	0.000796956064985008	0.00638232559044248	NECTIN1
ENSG00000110514	1643.85879667365	0.163305845724391	0.0520633484726802	3.13667580966454	0.00170874954655385	0.0115138400966685	MADD
ENSG00000110619	1007.18124483094	-0.202594015036172	0.0627590690642727	-3.22812333033002	0.00124605239689446	0.00902309154504419	CARS
ENSG00000110713	3125.73561042178	-0.241522769390655	0.0440044575698687	-5.48859780869187	4.05136914943034e-08	2.21287436561946e-06	NUP98
ENSG00000110811	971.432606276375	0.238634112072165	0.082733857143532	2.88435859648327	0.00392211854813814	0.0218417771165978	P3H3
ENSG00000110880	3035.73699761595	-0.269823632303511	0.0469851903079869	-5.74273788261413	9.31578726897756e-09	6.29615480977059e-07	CORO1C
ENSG00000110931	633.87489477002	0.252328101823412	0.0749665547676912	3.36587565755602	0.000763010943717248	0.00615839110303029	CAMKK2
ENSG00000110955	14652.3380847158	-0.222424134601322	0.0498258540090281	-4.46403055251236	8.04320876909593e-06	0.000175586002851618	ATP5F1B
ENSG00000110958	7465.55573145934	-0.198034001543777	0.0482190255483265	-4.10696813740671	4.00886504585267e-05	0.000623798047018609	PTGES3
ENSG00000111052	383.156209824292	-0.473763724129595	0.0902846776258398	-5.24744327152587	1.54224515779369e-07	7.09220780123547e-06	LIN7A
ENSG00000111142	1999.32698610555	-0.238845649921966	0.0557810022408474	-4.28184579564731	1.85349413716748e-05	0.00033382851337248	METAP2
ENSG00000111145	171.251551498689	0.364304580179388	0.137839646717658	2.64295932886137	0.00821849066875571	0.0384345277689004	ELK3
ENSG00000111199	500.223099012371	-0.246603639311528	0.0800488284943943	-3.08066518835809	0.0020653875206043	0.0133135914261689	TRPV4
ENSG00000111206	2147.96653123849	-0.164882660577248	0.056225927188218	-2.9325022960546	0.00336242436247686	0.0193281627227944	FOXM1
ENSG00000111261	94.2941551363167	0.667305190816787	0.196993422876346	3.38744908877317	0.000705458087839144	0.00579891500667828	MANSC1
ENSG00000111271	493.89539321999	0.320627991221491	0.101207229426136	3.16803446788841	0.00153473323782915	0.0105864949425926	ACAD10
ENSG00000111275	2729.67004761356	-0.194501027331817	0.0511410548488907	-3.80322674036583	0.000142823521055647	0.00170192730077174	ALDH2
ENSG00000111305	362.525303382047	-0.259523914435796	0.100774511135687	-2.57529321165707	0.0100155142104221	0.0448252880146717	GSG1
ENSG00000111325	279.834133850246	0.483173019171634	0.113519226376339	4.25631000663991	2.07828488277728e-05	0.000365941177778654	OGFOD2
ENSG00000111450	1008.11288587139	0.165119135194835	0.0625648479857552	2.63916784761356	0.00831098208474158	0.0388133751692427	STX2
ENSG00000111481	1830.66114413912	-0.223860841420648	0.0700132908987181	-3.19740492907964	0.00138670113753355	0.00980287090463494	COPZ1
ENSG00000111581	1482.90200433128	-0.18719301086431	0.0551685002904559	-3.39311400307712	0.000691028724589744	0.00573301078267821	NUP107
ENSG00000111602	2741.26462725428	-0.300010541578953	0.046449572271412	-6.45884400885212	1.05505795835135e-10	1.29530143106952e-08	TIMELESS
ENSG00000111615	1064.9910202702	-0.250929581166798	0.0683782554217239	-3.66972774633085	0.000242808930337769	0.00255044670783362	KRR1
ENSG00000111664	2907.65099240114	-0.12064852719097	0.0453441035281364	-2.66073243935909	0.00779708890285288	0.0368694854056457	GNB3
ENSG00000111669	10715.5158298256	-0.192067863969397	0.0500926464897303	-3.83425267836016	0.000125946623006887	0.00154767466398362	TPI1
ENSG00000111716	16635.1879473801	-0.23049926592429	0.0518982954412221	-4.44136486496641	8.93900765553866e-06	0.000191394880714269	LDHB
ENSG00000111731	694.640578289016	0.247163712926079	0.0833411851050895	2.96568512452056	0.00302009521596358	0.0178196270635029	C2CD5
ENSG00000111845	760.164640083462	-0.281576509894518	0.075284153606897	-3.74018297880847	0.000183886341709852	0.00207135271444549	PAK1IP1
ENSG00000111859	167.965083426218	-0.445925237238395	0.141936721028208	-3.14171860536199	0.00167959373136758	0.0113459481641398	NEDD9
ENSG00000111875	945.221506695015	-0.212052387769399	0.0674389470456948	-3.14436089320489	0.00166450026098317	0.0112781480974566	ASF1A
ENSG00000111886	16.9627096119614	1.33377878582275	0.473225937893084	2.81848199564261	0.00482513170071851	0.0255520033316245	GABRR2
ENSG00000111981	51.8936256542258	-0.64202599701076	0.243745224404744	-2.6340044141528	0.00843843908853833	0.0391686409583142	ULBP1
ENSG00000112029	641.957688526895	-0.223141330240391	0.0806545959911246	-2.7666288262723	0.00566392014895605	0.0288961416063019	FBXO5
ENSG00000112041	94.8722814622839	-1.18958598984113	0.182120695063571	-6.53185509436963	6.49599912118569e-11	8.43975342133077e-09	TULP1
ENSG00000112079	405.416840208713	0.262967597668941	0.0907737484206679	2.89695646862885	0.0037680203567874	0.0211065920529631	STK38
ENSG00000112081	5716.74494643594	-0.145247195124246	0.054311236039434	-2.67434891407711	0.0074874505611146	0.0357070970234731	SRSF3
ENSG00000112096	2706.13278969923	-0.155640324533937	0.0497939806378464	-3.12568552544364	0.00177391136423574	0.0118396418335175	SOD2
ENSG00000112110	1388.99880314224	-0.185223370611485	0.0633151941165359	-2.92541740092543	0.00343994482634568	0.0196639648296274	MRPL18
ENSG00000112118	4877.49305625445	-0.207430845050209	0.0426147531525361	-4.86758293090955	1.12971429933903e-06	3.548787970365e-05	MCM3
ENSG00000112130	1041.80432867125	-0.222083979214991	0.066249822456537	-3.35221999063754	0.000801662895614706	0.00640468828006925	RNF8
ENSG00000112139	554.467376329199	0.371603351200941	0.0936981398549544	3.96596295055789	7.31002176765559e-05	0.00100330985943351	MDGA1
ENSG00000112200	1123.25654594295	0.186614402881386	0.0663403039033593	2.81298685567125	0.00490836575127624	0.0259107496976641	ZNF451
ENSG00000112208	1191.55377153583	-0.224194030503671	0.0643772258369621	-3.48250530508182	0.000496745378198256	0.00447338267230757	BAG2
ENSG00000112282	590.876775874952	0.317257881943031	0.0819774004290164	3.87006516775001	0.00010880626448709	0.001378830900915	MED23
ENSG00000112297	37.3451934815322	-1.22303975372439	0.28629845218377	-4.2719048754736	1.93810253966353e-05	0.000347197967681089	CRYBG1
ENSG00000112305	1045.70303011711	-0.260998753825205	0.0744196407037793	-3.50712192852539	0.000452981538708045	0.00413801149896319	SMAP1
ENSG00000112308	1050.93338656078	0.219265082052565	0.062525898331641	3.506788193423	0.000453550006496293	0.0041401133608004	C6orf62
ENSG00000112309	116.281735072285	-0.528487778737759	0.164350748336153	-3.21560920219738	0.00130167959585007	0.00935001414474805	B3GAT2
ENSG00000112335	1875.24927707625	-0.222073904065779	0.0606242037514939	-3.66312281768	0.000249158998231263	0.00260691611753774	SNX3
ENSG00000112339	1285.20723095976	-0.209442536747174	0.0594134168312738	-3.5251723923228	0.000423207282412314	0.0039383587296534	HBS1L
ENSG00000112378	856.056187742083	0.180852089534604	0.0706985674907591	2.55807289954274	0.0105254024872878	0.046511078265897	PERP
ENSG00000112511	558.899317360558	0.276807580591811	0.0929351283880252	2.97850323546201	0.00289659971411081	0.0173278039223204	PHF1
ENSG00000112514	2497.20164033996	-0.178726240081693	0.0571058208683583	-3.12973769335524	0.00174962458825165	0.0117301985170258	CUTA
ENSG00000112531	1837.07944204876	-0.187034555801709	0.0538838811086775	-3.47106689335317	0.000518394842785991	0.0046278584297279	QKI
ENSG00000112599	437.369819014516	-0.483793987538837	0.0888902129468897	-5.44260128871437	5.25080857645699e-08	2.7701079630567e-06	GUCA1B
ENSG00000112619	72.657496097019	-0.876292213350077	0.21756791464827	-4.02767207088751	5.63318382904134e-05	0.00081576881863964	PRPH2
ENSG00000112640	1885.88660159955	-0.163184638168001	0.0597570669344389	-2.7308006657528	0.00631806729031388	0.031510853857103	PPP2R5D
ENSG00000112651	776.35235788145	-0.224483776004846	0.0772056996957437	-2.90760626339122	0.00364206581487678	0.0205559362018899	MRPL2
ENSG00000112655	570.715760021407	0.379181030028607	0.0754639068177636	5.02466736772964	5.04305837243377e-07	1.88508958491365e-05	PTK7
ENSG00000112659	612.926457265974	0.407807734928774	0.0958641197342783	4.25401845924376	2.09967980979668e-05	0.000368255769524236	CUL9
ENSG00000112742	809.000855373152	-0.25293671429462	0.0733618089181147	-3.44779822123721	0.000565176090651224	0.00494003033644329	TTK
ENSG00000112759	2149.90135646826	-0.158367845420127	0.0486860592429683	-3.25283762708727	0.00114258767281489	0.00847876682262724	SLC29A1
ENSG00000112851	527.411289148567	0.253293565132846	0.0813264334166685	3.11452936630234	0.00184238615928433	0.0121649957265387	ERBIN
ENSG00000112972	3065.09438386188	-0.331630957655689	0.0537370758029933	-6.17136218709571	6.77041294683808e-10	6.66188720989612e-08	HMGCS1
ENSG00000112983	1735.14476222579	0.164189392423245	0.0527838453123769	3.11059930271402	0.00186708105955036	0.0123080190832034	BRD8
ENSG00000112984	1396.93052064867	-0.272776075835111	0.0625012937392826	-4.36432687254389	1.2751478943496e-05	0.000249944123192365	KIF20A
ENSG00000112996	1296.98205874581	-0.202728521182008	0.0557652760938332	-3.63538989461627	0.000277560524545021	0.00282049266199333	MRPS30
ENSG00000113013	9576.44816453513	-0.303001876149648	0.0428490736849108	-7.07137518019086	1.53405755204154e-12	3.73250148389452e-10	HSPA9
ENSG00000113048	1883.74965392322	-0.200662502869848	0.0510163492717203	-3.93329796691432	8.37882663125031e-05	0.00111866260240887	MRPS27
ENSG00000113108	282.46426093584	0.53112254211046	0.145403209554669	3.65275666016689	0.00025944006684929	0.00268717258094211	APBB3
ENSG00000113141	1919.37208221176	-0.216811252515467	0.056178671492441	-3.8593161204362	0.000113704775367829	0.00142205355511428	IK
ENSG00000113163	1069.77234553905	-0.213625912986455	0.0638415663829954	-3.34618846450102	0.00081930688188086	0.00649139413459424	CERT1
ENSG00000113248	108.145125693657	0.526166978565063	0.165654086137548	3.17629942510545	0.00149166900847603	0.0103616885322802	PCDHB15
ENSG00000113318	394.295871600921	-0.293879364462048	0.0950508706314824	-3.09181139014954	0.00198939207139923	0.0129176666570439	MSH3
ENSG00000113319	1096.40984860661	-0.273883849480921	0.0636329760941695	-4.30411818355949	1.67652154865678e-05	0.000308599881212173	RASGRF2
ENSG00000113356	495.997010062461	-0.30480675371162	0.0834009225446835	-3.65471681141554	0.00025746600855004	0.00267086056311367	POLR3G
ENSG00000113360	1890.87510876796	-0.208058936705515	0.0536849013649351	-3.87555777165702	0.000106380735532696	0.00135947921748486	DROSHA
ENSG00000113368	3079.0419514957	-0.23509694401008	0.0598090027292447	-3.93079525292142	8.46653509084268e-05	0.00112560579950339	LMNB1
ENSG00000113384	1690.46499958472	-0.186427069276211	0.0574055817731068	-3.24754254757066	0.00116406258316905	0.00858760538202631	GOLPH3
ENSG00000113407	3370.97829687523	-0.355339422924737	0.0520234765972444	-6.83036671454515	8.46978400677389e-12	1.51123532771531e-09	TARS
ENSG00000113460	1010.92847933143	-0.311716977481809	0.0738685346361732	-4.21988846830545	2.44423209970706e-05	0.000416141398960304	BRIX1
ENSG00000113522	1789.80200757346	-0.153192658175149	0.0564208568600217	-2.71517780304569	0.00662401964138503	0.0326492194626205	RAD50
ENSG00000113552	2178.01387759632	-0.23800056800797	0.0558203128310053	-4.26369104609842	2.01077423898961e-05	0.000357597584795348	GNPDA1
ENSG00000113569	1596.93594472263	-0.200068434747992	0.0527434682498019	-3.79323623164928	0.000148696570917865	0.00175627317919053	NUP155
ENSG00000113580	3274.82714985585	-0.16558126075453	0.050476262012316	-3.28037881874313	0.00103667788651396	0.00787333909042556	NR3C1
ENSG00000113594	202.634507033205	0.44847076507319	0.13884916490905	3.22991330460612	0.00123827760426413	0.00898137176165994	LIFR
ENSG00000113615	1174.16747600299	-0.209000898027103	0.0588662514069255	-3.55043667690575	0.000384592644379731	0.00363718640783715	SEC24A
ENSG00000113645	809.67865500372	-0.246273559369114	0.0696811548632735	-3.53429216051808	0.000408868856628731	0.00382949496417312	WWC1
ENSG00000113712	2591.822304036	-0.170989284472929	0.0480238682877001	-3.56050627676577	0.000370140462942504	0.00353548870456573	CSNK1A1
ENSG00000113719	1626.87300597944	-0.151762691265731	0.0493185483411177	-3.07719299067859	0.00208959965060908	0.0134243987155308	ERGIC1
ENSG00000113739	104.061959103876	-0.593088538172046	0.177734747890463	-3.33693070832476	0.00084709064252659	0.00664236248671111	STC2
ENSG00000113971	224.186224618543	0.480171379017958	0.16219033679028	2.96054246214953	0.00307097785267489	0.0180561624009207	NPHP3
ENSG00000114019	1374.64837794547	-0.211057941618204	0.070098761562968	-3.01086548338826	0.00260504230010237	0.0159399524736945	AMOTL2
ENSG00000114054	1363.00041937325	-0.19553061208431	0.0707174260460822	-2.7649565745916	0.00569303740822304	0.0289784049436442	PCCB
ENSG00000114120	1307.07728495212	0.257971281809787	0.0785031406058381	3.28612689656651	0.00101575239231809	0.00774077364123044	SLC25A36
ENSG00000114127	484.554524600086	0.279776966354893	0.091988339494694	3.04143946821685	0.00235449901682526	0.0147614655159655	XRN1
ENSG00000114270	75.1231854904651	1.1708991631616	0.221930196476809	5.27597948251247	1.32048862775181e-07	6.22210521710377e-06	COL7A1
ENSG00000114279	51.7045122860087	-0.701609283570768	0.252699931067781	-2.77645221589941	0.00549557125100838	0.0283107640804717	FGF12
ENSG00000114302	2552.4224403005	-0.172756587471174	0.0575076772648933	-3.00406129559743	0.00266401647884691	0.0162248092982856	PRKAR2A
ENSG00000114346	1927.11474519468	-0.248911147429725	0.0553887508939899	-4.49389349664381	6.99326139287355e-06	0.000157541728264178	ECT2
ENSG00000114416	2915.23156705305	-0.142088328102745	0.0445548834140937	-3.1890629537098	0.0014273478977461	0.010029989977067	FXR1
ENSG00000114446	1537.79653454867	-0.32707761437154	0.0630907080925225	-5.18424383336894	2.1689302581031e-07	9.45427515111912e-06	IFT57
ENSG00000114541	322.683645454661	-0.332829902788091	0.104802903260337	-3.17576987310476	0.00149439448170418	0.0103616885322802	FRMD4B
ENSG00000114554	2284.77169861876	0.165753864138484	0.0655200603692443	2.5298185502938	0.0114121527505559	0.04939114751227	PLXNA1
ENSG00000114626	183.937710753308	0.431370016890228	0.13978920128811	3.08586080266071	0.00202963813758504	0.0131274130290783	ABTB1
ENSG00000114646	371.927089174342	-0.254357501735536	0.098325576748664	-2.58689051360171	0.00968463594329695	0.0436657001998652	CSPG5
ENSG00000114650	2239.57157175286	0.138718243606392	0.0496731473138627	2.79262038158952	0.00522830094885839	0.0272026140348456	SCAP
ENSG00000114686	2270.52958687891	-0.261659098292001	0.060130520374365	-4.35151894018121	1.35197640075027e-05	0.000262585605150074	MRPL3
ENSG00000114735	454.215287394692	0.47183781797057	0.113096850349674	4.17198017903893	3.01963909972462e-05	0.000495813624938833	HEMK1
ENSG00000114738	977.536414700768	-0.265488083066909	0.0637864443927554	-4.16213955166096	3.15279566871149e-05	0.000515778870888718	MAPKAPK3
ENSG00000114767	1730.51304435726	-0.248982323078666	0.0667250792909912	-3.73146537590224	0.000190369178005492	0.00213539005873386	RRP9
ENSG00000114770	1172.04799055067	0.716438452707142	0.144769517037735	4.94882118395407	7.46643018563562e-07	2.5619427883122e-05	ABCC5
ENSG00000114850	2237.70645689677	-0.227437998633829	0.0514957792236052	-4.41663379140738	1.00249859693912e-05	0.000208963181062918	SSR3
ENSG00000114857	1545.79158783155	0.591842276461772	0.17367298446237	3.40779700592988	0.000654895942356996	0.00550996518500489	NKTR
ENSG00000114859	332.558244363238	0.28622496290903	0.110459028527758	2.59123194114551	0.00956330127190095	0.0432939913630013	CLCN2
ENSG00000114867	15228.525821461	-0.145865818749201	0.0322984572391419	-4.51618532950946	6.29635646871162e-06	0.000144030499597092	EIF4G1
ENSG00000114999	1586.83081088641	-0.244129068104733	0.0555068297767571	-4.39818071193393	1.09162070581281e-05	0.000223023943285299	TTL
ENSG00000115053	27738.3760582181	-0.296002434328229	0.0423304085479042	-6.99266660734567	2.6970991978207e-12	5.91681663364534e-10	NCL
ENSG00000115091	3604.66927187784	-0.260013822550005	0.0538241627911956	-4.83080105785756	1.35984826902626e-06	4.12641486079578e-05	ACTR3
ENSG00000115107	734.010219949901	-0.22933154907481	0.0728376463650029	-3.14853047180557	0.00164093614294929	0.0111693832476843	STEAP3
ENSG00000115159	681.412321923141	-0.244670260942522	0.0797931899265983	-3.06630504642807	0.00216722086117869	0.0138301142414369	GPD2
ENSG00000115207	2815.30267381779	-0.202539169988343	0.0469893634078153	-4.31031951274864	1.63018834765838e-05	0.000303873464536852	GTF3C2
ENSG00000115232	2138.24729728197	-0.332591744607054	0.0496786781331982	-6.69485898387454	2.15879706182894e-11	3.32057727372356e-09	ITGA4
ENSG00000115233	2492.48578001308	-0.21559321777327	0.0568834110970226	-3.79008947627185	0.000150593028526346	0.00177553824470446	PSMD14
ENSG00000115241	5175.02329194452	-0.222299218484579	0.0441747376362167	-5.03227026078197	4.84705295070504e-07	1.82713415736155e-05	PPM1G
ENSG00000115266	112.08473891507	0.472668682210881	0.18261931582094	2.58827320695001	0.00964584418779552	0.0435779584361881	APC2
ENSG00000115267	22.9663860918959	-1.30129692300748	0.355883183785103	-3.65652827190975	0.000255654226432928	0.00265824775301122	IFIH1
ENSG00000115318	93.6370696138429	-0.538359857042039	0.181388500119343	-2.96799332200128	0.0029975084292061	0.0177176050351749	LOXL3
ENSG00000115364	1357.68725435409	-0.202889654566324	0.0585546849223473	-3.46496023051593	0.000530309894739058	0.00470909556164438	MRPL19
ENSG00000115414	156.869373242554	0.492247112131104	0.150553670332408	3.26957895509468	0.00107707673752724	0.00811110911738299	FN1
ENSG00000115446	459.338184627128	0.33862134607513	0.0894287759764964	3.78649201420498	0.000152789004002263	0.00179352846627919	UNC50
ENSG00000115459	258.382729586988	0.366953724275973	0.119018577587416	3.08316341628645	0.00204812651571399	0.0132245133241014	ELMOD3
ENSG00000115484	6327.53155480891	-0.20607874746733	0.0554911626882738	-3.71372192406553	0.000204233203343407	0.00224942282069257	CCT4
ENSG00000115524	7240.85384342315	-0.0948458926174355	0.037195072128195	-2.5499585614606	0.0107735723725438	0.0472894319782425	SF3B1
ENSG00000115525	323.05582935448	0.400028900885552	0.0990405171041433	4.03904293497289	5.36697414262469e-05	0.000786646746731693	ST3GAL5
ENSG00000115539	672.732334248313	-0.49508603175739	0.0731973568242925	-6.76371460988442	1.34497898818672e-11	2.16849503854394e-09	PDCL3
ENSG00000115593	205.923788276809	-0.438078356930233	0.123491844965684	-3.54742741961599	0.000389012920922816	0.0036737973943466	SMYD1
ENSG00000115657	1193.96643249319	0.25056979029692	0.0605759876281477	4.13645406551306	3.52713920836432e-05	0.000563247934204431	ABCB6
ENSG00000115677	10630.6672401993	-0.144454000436378	0.036119353053668	-3.99935182177103	6.35162004330601e-05	0.000892829615751272	HDLBP
ENSG00000115750	658.580767066858	-0.204019071512619	0.075124324876061	-2.71575247896346	0.00661253351931989	0.0326166323463099	TAF1B
ENSG00000115758	9816.74856759072	-0.261306882502133	0.0565038609520045	-4.6245845522679	3.75349952261876e-06	9.44160349843688e-05	ODC1
ENSG00000115761	1183.28538655694	-0.22930738253627	0.0578375763624044	-3.96467827592659	7.34950029146396e-05	0.0010062824296614	NOL10
ENSG00000115806	2753.70305915505	-0.23660073548618	0.0526879775303568	-4.49060196607204	7.10221647424382e-06	0.000159199096915127	GORASP2
ENSG00000115816	1930.33862068908	-0.24463705076915	0.0509538180596227	-4.80115249622496	1.57755075057249e-06	4.61942760266105e-05	CEBPZ
ENSG00000115844	112.894503221889	-0.567586767893349	0.174546958797583	-3.25177116693029	0.00114688317011418	0.0084918848012891	DLX2
ENSG00000115866	2331.36131251422	-0.186072197008951	0.0579914595965211	-3.20861379078159	0.00133376519208416	0.00950606890976661	DARS
ENSG00000115935	166.922704475357	0.551109830731005	0.140846374221535	3.91284357710317	9.12156238720366e-05	0.00119788761398979	WIPF1
ENSG00000115946	1657.99185500792	-0.30722686064247	0.0639803290649041	-4.80189560029938	1.57170635050756e-06	4.61240666282722e-05	PNO1
ENSG00000115963	209.967669445094	-0.722286784848634	0.124456386130465	-5.80353332846637	6.49318388565414e-09	4.64661961271785e-07	RND3
ENSG00000116001	1382.34428489573	0.497391643567572	0.0836338404121703	5.9472534217763	2.72679081326755e-09	2.23864507135867e-07	TIA1
ENSG00000116016	586.867774578157	0.220388778460671	0.0839463463286751	2.62535283665334	0.00865592176783696	0.0399150741203288	EPAS1
ENSG00000116030	2280.25810885252	-0.194484992998923	0.0585683669525023	-3.32064906567475	0.000898083851662945	0.00696652190726882	SUMO1
ENSG00000116062	2683.97384831857	-0.178961238041559	0.046682846268276	-3.833554556916	0.000126304771901344	0.00155065179594843	MSH6
ENSG00000116117	149.714613258094	0.566800325373379	0.154130063881593	3.67741575588272	0.000235608851994231	0.00250033121125044	PARD3B
ENSG00000116132	456.177394260869	-0.525761173335301	0.0911488726011323	-5.76815881899092	8.01422632274633e-09	5.55790840947525e-07	PRRX1
ENSG00000116133	4966.65910821713	-0.164297401205586	0.0446977763714862	-3.67573992585446	0.000237161033963113	0.00251211986321095	DHCR24
ENSG00000116161	2286.00633299564	-0.396518454799287	0.0593882959986084	-6.67671042133585	2.44365116394017e-11	3.67426290739858e-09	CACYBP
ENSG00000116171	822.397806985243	-0.195479397051321	0.0714597743961042	-2.7355165714318	0.00622824502508356	0.0311458800170658	SCP2
ENSG00000116183	590.410535884697	-0.753245518362511	0.0997921999183967	-7.54814022517255	4.4151741803877e-14	1.59956821282711e-11	PAPPA2
ENSG00000116199	1197.43300145503	-0.207682203757352	0.0648579289844825	-3.20210970361143	0.0013642503238907	0.00966458328973285	FAM20B
ENSG00000116221	2731.94668639956	-0.205611567210279	0.0503712522096993	-4.08192288637778	4.46646177442728e-05	0.000676133387617488	MRPL37
ENSG00000116260	470.133318984382	0.220690066367726	0.0862691157169247	2.55815843866856	0.0105228136608919	0.046511078265897	QSOX1
ENSG00000116459	2574.78359779182	-0.164330956448995	0.0634648370391152	-2.58932290880559	0.00961648713923967	0.0434609357978066	ATP5PB
ENSG00000116489	1799.38255112288	-0.217090321205676	0.0648296476705636	-3.34862719459522	0.000812129933205031	0.00645747044928682	CAPZA1
ENSG00000116525	1245.86060137791	0.231906466569965	0.0632353401162865	3.66735540828121	0.000245072049864898	0.00257018351982137	TRIM62
ENSG00000116584	1259.29161998032	-0.179409379313167	0.0615043251882891	-2.91702053089639	0.00353392510471013	0.0200725745972966	ARHGEF2
ENSG00000116649	3356.36565200083	-0.186173989202554	0.0463026313029627	-4.02080797491614	5.79988693211083e-05	0.000830985941386586	SRM
ENSG00000116698	1912.88233953299	-0.145882904136407	0.0525899616282512	-2.77396863621286	0.00553770167482765	0.0284692753793867	SMG7
ENSG00000116703	410.315688812297	-1.34644267719026	0.132519736502498	-10.1603180984659	2.98102254909934e-24	9.97301093801184e-21	PDC
ENSG00000116711	401.472199296985	-0.2928254887362	0.097380095868369	-3.00703635712188	0.00263808209280906	0.0160998224583542	PLA2G4A
ENSG00000116731	1211.12336322803	-0.186072170015286	0.070601647357272	-2.63552164829368	0.00840080668731207	0.0390667331756224	PRDM2
ENSG00000116750	1013.60859065397	-0.315023287101025	0.071042521977494	-4.43429200332757	9.2375353543021e-06	0.000196216981129001	UCHL5
ENSG00000116752	624.637046021729	-0.257595842910672	0.101779171709329	-2.53092885886653	0.0113760919423047	0.0492669457514307	BCAS2
ENSG00000116754	3205.59492587237	0.221898877204116	0.0653596890206275	3.39504181444445	0.000686181198535699	0.00570340173838803	SRSF11
ENSG00000116761	737.957314342006	-0.401739235852793	0.0779704776432174	-5.15245318479513	2.57100812145752e-07	1.08533850729793e-05	CTH
ENSG00000116786	1025.46998177126	0.216633182669542	0.0643324987136841	3.36739885751495	0.000758808546739206	0.00613928414296497	PLEKHM2
ENSG00000116852	3187.61988719897	-0.199808273886639	0.0573586358147808	-3.48349069060583	0.000494920333405438	0.00445994875530745	KIF21B
ENSG00000116874	286.029875899532	-0.328880028985207	0.1161119250137	-2.83243972525993	0.00461942743722064	0.0246558148032814	WARS2
ENSG00000116898	1168.19655029441	-0.273480017776571	0.0623011870491293	-4.38964377293343	1.13536494013541e-05	0.00022985557683649	MRPS15
ENSG00000116962	149.009489965653	0.878398739695279	0.1654304651657	5.3097761577074	1.09759955872571e-07	5.32176713582152e-06	NID1
ENSG00000117013	147.078704370763	-0.486065433484455	0.142691075223357	-3.40641790471903	0.000658213424655596	0.00553279651302838	KCNQ4
ENSG00000117115	44.4371654853905	-0.790178974701216	0.260446921844539	-3.03393478066473	0.00241386607716864	0.0150243515556608	PADI2
ENSG00000117118	1282.47995676084	-0.241052331649161	0.0766305595472783	-3.14564232694191	0.00165722538672289	0.0112526154211158	SDHB
ENSG00000117133	837.278056677936	-0.238418926714685	0.0796763539227356	-2.99234233215399	0.00276845628840607	0.0167181778210515	RPF1
ENSG00000117143	1213.82775556897	-0.317491017185175	0.0662540664873194	-4.79202310164526	1.65107885852546e-06	4.78405835309459e-05	UAP1
ENSG00000117148	1141.65420270689	-0.593447897576319	0.0587372956103668	-10.1034256243759	5.33454942727292e-24	1.29103686627171e-20	ACTL8
ENSG00000117155	2267.68006665188	-0.390188360874902	0.0571770025181671	-6.8242185440016	8.84052135032142e-12	1.55662969355265e-09	SSX2IP
ENSG00000117280	599.385378981174	-0.231568784566908	0.0757428971606359	-3.05730033108974	0.00223340380173738	0.0141428012022915	RAB29
ENSG00000117318	289.032554421478	-0.683901818971738	0.242688857224453	-2.81801903389089	0.00483209452492173	0.0255787535334266	ID3
ENSG00000117385	1544.32732103485	0.474816238348044	0.0603707087235731	7.86501017442323	3.69067450797371e-15	2.05785859440434e-12	P3H1
ENSG00000117394	3092.6432176746	0.179896804465199	0.0465774423875318	3.86231607498815	0.000112317119621545	0.00141262001388676	SLC2A1
ENSG00000117395	1874.16223190565	-0.225862824460128	0.057708010403913	-3.91389033999365	9.08208939365993e-05	0.0011950493634804	EBNA1BP2
ENSG00000117399	1991.15781792716	-0.233900165260623	0.0646154828155802	-3.61987800862218	0.000294741940938009	0.00296336337613256	CDC20
ENSG00000117410	1425.04325901479	0.183867399129956	0.0576501893769586	3.18936331549058	0.00142586550699491	0.010029989977067	ATP6V0B
ENSG00000117411	1501.24103933163	-0.159128305136401	0.0600477461181468	-2.65002960849369	0.00804847170601065	0.0378043693821813	B4GALT2
ENSG00000117425	114.39425024087	0.726322585718958	0.203011758756353	3.5777365319546	0.000346582540127448	0.00334629693505448	PTCH2
ENSG00000117461	542.635884274853	0.277261860137113	0.0833615918128295	3.32601446430683	0.000880973568453033	0.00685816654627021	PIK3R3
ENSG00000117481	709.979136150925	-0.193823146618014	0.0703891069575727	-2.75359576212327	0.00589445230364061	0.0297658719725731	NSUN4
ENSG00000117500	1684.99312453756	-0.15947278281016	0.0510024280329983	-3.12676844927817	0.00176739066637475	0.0118197010981643	TMED5
ENSG00000117505	3382.68032805954	-0.227997858565952	0.0442287047002268	-5.15497480903578	2.5366502783003e-07	1.07422322861439e-05	DR1
ENSG00000117519	3816.7228707735	-0.259534725814755	0.0575989603331247	-4.5058925423954	6.60945309255341e-06	0.00015042126068801	CNN3
ENSG00000117543	627.100429044007	-0.219332332790282	0.0737056560482186	-2.975786995869	0.00292237763239499	0.017434592099832	DPH5
ENSG00000117592	3621.74698695597	-0.166583632825882	0.0592858513531227	-2.80983791282114	0.00495664557644524	0.0261206263485734	PRDX6
ENSG00000117593	1472.6651990144	-0.229529857093541	0.0570258164696634	-4.02501658552571	5.69713000350624e-05	0.000823315266813396	DARS2
ENSG00000117597	713.593376243902	-0.25251928033326	0.0772524512018049	-3.26875427775889	0.00108022067485542	0.00812563972507885	UTP25
ENSG00000117598	194.275166260613	-0.372776064287517	0.137313213349128	-2.71478654672298	0.00663184999354732	0.0326757793128315	PLPPR5
ENSG00000117614	528.074630508554	-0.285105046408143	0.0855849505723721	-3.33125210099938	0.00086456266323138	0.00674610936405967	SYF2
ENSG00000117616	682.631698911083	0.666354985192591	0.170737657594445	3.90280032291056	9.50861439754631e-05	0.00124140758895575	RSRP1
ENSG00000117620	335.899940409716	0.295060425073219	0.106097495946339	2.78103099834187	0.00541865628617647	0.0280187242741938	SLC35A3
ENSG00000117650	474.743727490042	-0.251660721879933	0.0909055864998771	-2.76837465737349	0.00563366511614531	0.0288297157109968	NEK2
ENSG00000117682	1435.17568658106	-0.211932124488541	0.0603130234145313	-3.51387001497059	0.000441628863669379	0.00407656818263578	DHDDS
ENSG00000117748	1069.54227347906	-0.191898418135621	0.0667831479624407	-2.87345571435995	0.00406007995540945	0.0224512355220204	RPA2
ENSG00000117751	951.624489853566	-0.166825895454075	0.0641486362681658	-2.6006148401453	0.00930568668216839	0.0423711123445993	PPP1R8
ENSG00000117859	1502.57032182516	-0.209097117532886	0.0558372441825062	-3.74476069860187	0.000180565797914731	0.0020390983187299	OSBPL9
ENSG00000117877	1414.40492328336	-0.343259954972125	0.0605323584934685	-5.67068529155631	1.4222745114369e-08	8.89386799628437e-07	CD3EAP
ENSG00000118046	1259.29882679516	0.213205622756876	0.0629334449486342	3.38779520064241	0.000704568521463797	0.00579891500667828	STK11
ENSG00000118257	942.597579008925	0.301470974857401	0.0704131661214433	4.28145745267933	1.85673227206193e-05	0.000333962248181893	NRP2
ENSG00000118369	446.954762469841	0.267672711177041	0.0937194153151436	2.85610735275031	0.00428870098797558	0.023329836024833	USP35
ENSG00000118518	413.432391726194	0.279881171219799	0.0898119365972371	3.11630259655718	0.00183134246530701	0.0121234816712065	RNF146
ENSG00000118922	625.990713430605	0.30058744066794	0.0909854783323073	3.30368588677526	0.000954226840901002	0.00732194012897776	KLF12
ENSG00000118946	58.736309167306	0.871394495706291	0.251925732540294	3.45893405536457	0.000542317665983888	0.00478713390910052	PCDH17
ENSG00000118965	1132.29293449158	-0.16640223269845	0.0613094766645848	-2.71413559128571	0.00664489624045807	0.0327159681713796	WDR35
ENSG00000119203	1648.06187471007	-0.322365840452374	0.0604242644624488	-5.33503954611993	9.55237362282056e-08	4.71696914467103e-06	CPSF3
ENSG00000119318	5764.99369274214	-0.24978771827961	0.0476564074928859	-5.24142988153058	1.59337024794773e-07	7.30221940343715e-06	RAD23B
ENSG00000119321	415.021688124201	0.284184543346331	0.0950583315572621	2.98958059426008	0.00279360738172699	0.0168396639559778	FKBP15
ENSG00000119326	1453.3282990799	-0.212062227749411	0.064705443854975	-3.27734754783088	0.00104787300402539	0.00793885087200691	CTNNAL1
ENSG00000119335	11049.9332595945	-0.23421113897536	0.0482354860544442	-4.85557746243091	1.20036417734649e-06	3.74823488349463e-05	SET
ENSG00000119408	803.539485439441	-0.261820930937249	0.0685541834358123	-3.81918240164576	0.000133894730443844	0.00161567112966594	NEK6
ENSG00000119471	1047.61405473192	-0.156215087081773	0.0604601472546921	-2.58376954365836	0.00977270703842553	0.0439738956248186	HSDL2
ENSG00000119638	1562.98348045208	0.17762829618765	0.0573999675580554	3.09457136901678	0.00197097508867166	0.0128348363195154	NEK9
ENSG00000119669	740.823598417532	-0.189666184542885	0.0727317836002096	-2.60774829317314	0.00911399451644263	0.0416969143996702	IRF2BPL
ENSG00000119688	743.305364474312	0.381158620173375	0.0835987310527145	4.55938284437631	5.13041681339845e-06	0.000121729145029961	ABCD4
ENSG00000119718	651.149527692645	-0.231505165886542	0.0841470585384135	-2.75119736693897	0.00593778562643822	0.0299282287205259	EIF2B2
ENSG00000119723	188.52316049398	0.538045693412099	0.128508765337464	4.18684042290184	2.82864551434552e-05	0.000470222785999649	COQ6
ENSG00000119760	1273.09633475388	0.161386916768969	0.0604025575590536	2.67185568444161	0.00754330821050854	0.0358086379826269	SUPT7L
ENSG00000119812	2151.72547337992	-0.213021286023658	0.0513762327777365	-4.1463002346869	3.37890708207042e-05	0.000544777524967065	FAM98A
ENSG00000119900	1261.50123388264	-0.263834279437727	0.0589081845897781	-4.47873722938506	7.5085894111452e-06	0.000166082551239579	OGFRL1
ENSG00000119929	506.390956057334	-0.37575917015226	0.081812505804781	-4.59293070730393	4.37064218553108e-06	0.000107514584056575	CUTC
ENSG00000119950	1143.00075605416	-0.218529859539575	0.0622961825704966	-3.50791734778096	0.000451629340892159	0.00413103475038884	MXI1
ENSG00000119969	815.869724102658	-0.24701253457451	0.0711518905557772	-3.47162292730468	0.000517322419970058	0.00462136757278993	HELLS
ENSG00000120055	100.588971611936	-0.718940588767888	0.175466087660932	-4.09731930740463	4.1796218957396e-05	0.000640683851188858	C10orf95
ENSG00000120251	41.4852879410503	0.794028472417728	0.25897810235005	3.06600621910679	0.00216938802513936	0.0138373453538679	GRIA2
ENSG00000120254	1607.02816796133	-0.41625234613183	0.0553510424005165	-7.52022596286183	5.46816522829965e-14	1.87628172013092e-11	MTHFD1L
ENSG00000120256	43.5183318594088	0.915798154096243	0.275423497363184	3.32505455367389	0.000884012358233918	0.00687782173132924	LRP11
ENSG00000120437	1427.25359759579	-0.272958437443756	0.0609936315957082	-4.47519569342977	7.63413580065264e-06	0.000168303138853927	ACAT2
ENSG00000120438	8345.79100404271	-0.279927819459776	0.0485997486554936	-5.75986146438915	8.41829998904262e-09	5.77711233094197e-07	TCP1
ENSG00000120458	136.10481837717	0.625447554174384	0.155289291385284	4.02762836120233	5.63423086723412e-05	0.00081576881863964	MSANTD2
ENSG00000120526	1530.46756361573	-0.252267883786806	0.0667208918851523	-3.78094291996333	0.000156235495619097	0.00182438342266558	NUDCD1
ENSG00000120685	2620.8456985881	-0.275930768104888	0.0535170142709248	-5.15594473764951	2.52355319234381e-07	1.07206948634746e-05	PROSER1
ENSG00000120694	6415.88422031339	-0.28036071644299	0.045493556581026	-6.16264670236664	7.15390011734257e-10	6.93720951958538e-08	HSPH1
ENSG00000120705	2977.14678077302	-0.288578120965093	0.0544455061946262	-5.30031110250886	1.1560552045084e-07	5.54492141459907e-06	ETF1
ENSG00000120802	4657.25754596036	-0.27573625251226	0.0462384610207066	-5.96335272466744	2.47114184441368e-09	2.07980001018515e-07	TMPO
ENSG00000120875	390.218833220718	-0.405862902691421	0.101465052320291	-4.00002654520149	6.33353789428232e-05	0.000891224017889442	DUSP4
ENSG00000120885	384.324559927858	-0.282411999040138	0.102862679109194	-2.74552443593601	0.00604142681332743	0.0303477378438242	CLU
ENSG00000120992	2646.74114642334	-0.17723222780763	0.0667842925215465	-2.65380108279876	0.0079590730195871	0.0374686913603811	LYPLA1
ENSG00000121058	741.376996109905	-0.26875936783914	0.0720442293001045	-3.73047738104889	0.000191117301621902	0.00214198637378919	COIL
ENSG00000121064	818.106430255611	0.294730329902204	0.0701398145545976	4.20204033577509	2.64519985489586e-05	0.000446381645122526	SCPEP1
ENSG00000121152	1488.88893269492	-0.19492285312441	0.0606041020413397	-3.21633101652836	0.00129840974319421	0.00933153554426688	NCAPH
ENSG00000121274	1072.66362138009	-0.15707546574105	0.0604055547303609	-2.60034803822604	0.00931292553911999	0.042389649511736	TENT4B
ENSG00000121390	1665.23790652854	-0.305357800065877	0.0564287559021062	-5.41138636115986	6.25386760210134e-08	3.17508624947308e-06	PSPC1
ENSG00000121413	84.0350444552345	1.01233810911617	0.201868240042771	5.01484586630209	5.30759965370353e-07	1.9784484280184e-05	ZSCAN18
ENSG00000121579	2974.89063693924	-0.235496604626901	0.0572992934626747	-4.10993906548439	3.95763537655467e-05	0.000617261965140496	NAA50
ENSG00000121716	778.389404106692	0.623039599198663	0.16918938239748	3.68249821809116	0.000230959482846342	0.0024666399037907	PILRB
ENSG00000121753	78.837835562936	0.778741349052299	0.206864516134439	3.76449941055239	0.000166883061918973	0.00191876935359835	ADGRB2
ENSG00000121766	519.108714563404	-0.229517621007648	0.0882534451732897	-2.60066471690686	0.00930433398539035	0.0423711123445993	ZCCHC17
ENSG00000121774	5449.76872090379	-0.211575692513267	0.0465772023181527	-4.54247318394238	5.55980707858667e-06	0.000129867465347529	KHDRBS1
ENSG00000121879	254.004261939084	0.320936521605303	0.120080203563899	2.6726846897334	0.00752469407277379	0.0357583295745238	PIK3CA
ENSG00000121892	3209.71933911236	-0.207540343526026	0.0448077657596696	-4.63179406532312	3.62510641619692e-06	9.20515636841503e-05	PDS5A
ENSG00000121957	1152.30625712624	-0.302061769938474	0.0589295882946898	-5.12580825150093	2.96264010570001e-07	1.2161364998306e-05	GPSM2
ENSG00000122034	2937.68972778982	-0.182396902142162	0.0510149846752335	-3.57535934399115	0.000349747174059592	0.00337198608304428	GTF3A
ENSG00000122068	370.438671588146	0.290762338214395	0.10307406743518	2.82090680468437	0.00478881127955303	0.0254402034708133	FYTTD1
ENSG00000122085	565.30203600007	0.248245247692713	0.0816724709541647	3.03952169920303	0.00236954132293081	0.0148104633271649	MTERF4
ENSG00000122359	1397.13633295574	-0.171189833031544	0.0631133972387484	-2.71241670582172	0.0066794565905932	0.032825739293176	ANXA11
ENSG00000122376	765.496941965618	-0.212451554742278	0.0770043539625603	-2.75895509552061	0.0057986502326232	0.0294108110426498	SHLD2
ENSG00000122406	15314.4044893905	-0.162508930421769	0.0537049478933981	-3.02595825517497	0.00247846518350157	0.0153621218553117	RPL5
ENSG00000122420	987.875945717512	-0.192622656905135	0.0631146458791312	-3.05194862812064	0.00227361008704865	0.0143448610018317	PTGFR
ENSG00000122482	910.550386894433	-0.215269952441315	0.0646982601772456	-3.32729121079249	0.000876946776195075	0.00683079264205034	ZNF644
ENSG00000122512	646.052944302197	-0.193497833478489	0.0752487370043048	-2.57144293953291	0.0101275703061124	0.0451907788717558	PMS2
ENSG00000122515	1881.96604523882	0.274805414822331	0.0740604534533503	3.71055539101482	0.000206805038914063	0.00226831357546085	ZMIZ2
ENSG00000122565	5887.35210580781	-0.147486592360829	0.0502378839898877	-2.93576442014389	0.00332726902121483	0.0191755013100331	CBX3
ENSG00000122566	31301.7764632936	-0.14052687727982	0.0367922926135846	-3.81946509166255	0.000133741384263681	0.00161527726012326	HNRNPA2B1
ENSG00000122692	1590.13191042461	-0.169304094268273	0.0655969779231968	-2.58097399649265	0.00985220025135987	0.0442869142639227	SMU1
ENSG00000122705	2581.95815241799	-0.186649919174326	0.0633741628596896	-2.94520528164717	0.00322740454981379	0.0187484342215995	CLTA
ENSG00000122786	2623.28915965485	-0.191956965615603	0.047242345773647	-4.06323950413745	4.83963266649117e-05	0.000724429131353298	CALD1
ENSG00000123064	2254.67758843777	-0.15632419331631	0.0534853310940415	-2.92274891299542	0.00346956178147441	0.0197909956349917	DDX54
ENSG00000123080	996.538638163366	-0.253924998075396	0.0731791534934286	-3.46990892834252	0.000520634864449603	0.00464166272889046	CDKN2C
ENSG00000123094	2030.05648252575	-0.260728255139081	0.0568691674737683	-4.58470321830094	4.54631725310701e-06	0.00011081751818047	RASSF8
ENSG00000123106	274.788087104111	-0.383744471290028	0.110761302712812	-3.46460778169991	0.000531005307303771	0.00471214391401794	CCDC91
ENSG00000123143	2794.3676789657	-0.140869051322365	0.0506851273460177	-2.77929757107403	0.00544765955588749	0.0281143772375188	PKN1
ENSG00000123213	1339.7615656703	-0.261494541284839	0.0596871692884644	-4.3810846518965	1.18089977462968e-05	0.000236923549986423	NLN
ENSG00000123329	329.875097255273	0.533172866731795	0.10485574908975	5.08482244760305	3.67970131833321e-07	1.45685689473181e-05	ARHGAP9
ENSG00000123416	14630.4224061695	-0.1796583586394	0.0519623162107456	-3.45747402619146	0.000545264801605763	0.00480048261518969	TUBA1B
ENSG00000123562	5313.25173318154	-0.161685386997713	0.0477133505129582	-3.38868231342928	0.000702293248149543	0.00579771020773423	MORF4L2
ENSG00000123600	1076.30627696642	-0.172737326042499	0.0608622046447901	-2.83817070135144	0.0045372910112113	0.0243651799004935	METTL8
ENSG00000123643	414.7668341807	0.234165473902962	0.0910483404053753	2.571880748846	0.0101147725502912	0.0451907788717558	SLC36A1
ENSG00000123933	1714.42741937645	0.199260365173268	0.054068635986851	3.68532258187032	0.000228413152315034	0.0024492185931729	MXD4
ENSG00000124126	2774.8879379572	0.18909117868444	0.0470272523646222	4.0208851076039	5.79798797938077e-05	0.000830985941386586	PREX1
ENSG00000124145	421.218122919051	-0.316527762716608	0.0890843161799078	-3.55312558135793	0.000380682686213848	0.0036129756786622	SDC4
ENSG00000124171	369.707860193439	-0.25522161070297	0.0975422501853818	-2.61652371375393	0.00888301938274056	0.040751650798709	PARD6B
ENSG00000124181	2742.88134011328	0.193737955593017	0.0506700978736876	3.82351650624347	0.000131561779920703	0.0016005088535444	PLCG1
ENSG00000124193	4353.55941078222	0.112821062793378	0.0387562619772263	2.91104087539901	0.00360226888597229	0.0203742866576843	SRSF6
ENSG00000124207	4747.96149202096	-0.238134044738296	0.0423880054944078	-5.61795823985425	1.93227183970704e-08	1.16475953869188e-06	CSE1L
ENSG00000124214	2823.38365862918	-0.138148887337706	0.0534026115395276	-2.58693130083068	0.00968348966131696	0.0436657001998652	STAU1
ENSG00000124222	1737.79271813833	0.351367904754994	0.072645164765565	4.83676932785413	1.3196642308445e-06	4.04113197646706e-05	STX16
ENSG00000124357	365.732238814031	0.453298677975746	0.102953225510378	4.40295751520725	1.0678508346188e-05	0.000219171470381424	NAGK
ENSG00000124374	187.509539268819	0.346770932591635	0.129714891544224	2.67333170820568	0.00751019481901176	0.0357401945476584	PAIP2B
ENSG00000124383	989.174270260897	-0.213714081313659	0.0660566024033769	-3.23531749345216	0.00121507536876636	0.00889017965272355	MPHOSPH10
ENSG00000124406	1682.97013041156	0.199621851590656	0.0673411980162186	2.96433472333799	0.00303338139486316	0.0178815975859035	ATP8A1
ENSG00000124507	865.977375909472	-0.454964862394196	0.0741719348590674	-6.13392199163559	8.57385725774941e-10	8.13725942008529e-08	PACSIN1
ENSG00000124541	916.424978474166	-0.188784689460614	0.0688689170594706	-2.7412176279408	0.00612119491419189	0.0306908319002307	RRP36
ENSG00000124562	2020.2900809645	-0.208150865599582	0.062691564761787	-3.32023720241321	0.000899409933782071	0.00696925520201023	SNRPC
ENSG00000124571	4544.46080625585	-0.145058543574108	0.0420479633561474	-3.44983518810313	0.000560928893168541	0.00490932011012519	XPO5
ENSG00000124574	422.493745505498	0.371718808208096	0.102963273953317	3.61020773656274	0.000305951869988025	0.00304858371122841	ABCC10
ENSG00000124587	1180.31199719185	0.223722600798317	0.0619682244999087	3.61027934241761	0.000305867415603194	0.00304858371122841	PEX6
ENSG00000124596	480.800803864231	-0.226426391075808	0.0844721779331678	-2.68048482489643	0.00735155976593998	0.035248503327771	OARD1
ENSG00000124608	1196.81060445465	0.172449061720136	0.0579277549233925	2.97696781013167	0.0029111457383494	0.0173992640779775	AARS2
ENSG00000124615	1155.44811738237	-0.28354723913527	0.0561884695345215	-5.04635989348422	4.50306827640611e-07	1.71193351349053e-05	MOCS1
ENSG00000124767	4581.51451287073	-0.196847813918875	0.0578525425825556	-3.40257843703192	0.000667531911571939	0.00559005759740657	GLO1
ENSG00000124795	5372.30419855548	-0.229302486815556	0.0477350181210747	-4.8036534988623	1.55796348995308e-06	4.58212470825323e-05	DEK
ENSG00000124831	1158.93289353113	-0.265277256603239	0.0578799514033062	-4.58323219304026	4.57843152891026e-06	0.000111238719417088	LRRFIP1
ENSG00000125107	5761.94005048895	-0.160107965974704	0.0497408932057732	-3.21883978464867	0.00128710377982851	0.00926022730197049	CNOT1
ENSG00000125124	721.10800048525	0.261982621278872	0.0745578128266042	3.51381848993013	0.000441714531820497	0.00407656818263578	BBS2
ENSG00000125166	4477.39167920911	-0.306183826497537	0.0450795951344635	-6.79207134811774	1.10534854872853e-11	1.89638131783144e-09	GOT2
ENSG00000125352	412.150431877046	-0.250870388868344	0.0874070752034837	-2.87013823863019	0.00410292382139568	0.0226383146874876	RNF113A
ENSG00000125354	770.665993583365	-0.203299003718942	0.0772810046884904	-2.63064648988989	0.00852226323194322	0.0394523163413528	SEPTIN6
ENSG00000125445	2427.35198069843	-0.206165545399032	0.0544564782185191	-3.78587731236945	0.000153167234697381	0.00179481955754847	MRPS7
ENSG00000125447	1452.75834087002	0.193461347733683	0.0643147458381875	3.00804030572432	0.00262938262646614	0.016066848542178	GGA3
ENSG00000125482	427.760677432509	-0.235533365448838	0.0893735868211376	-2.63538002475171	0.00840431305452955	0.0390667331756224	TTF1
ENSG00000125484	1708.06915842998	-0.148181870916391	0.0583203167510385	-2.540827608138	0.0110590432697038	0.0483160682452422	GTF3C4
ENSG00000125485	601.639584171419	-0.192760987131599	0.0760491283585124	-2.53469028892587	0.0112546781879718	0.048867652015392	DDX31
ENSG00000125503	904.97292233108	0.452747398336426	0.0852945040795153	5.3080488974337	1.10804920429782e-07	5.35293999940877e-06	PPP1R12C
ENSG00000125630	2068.780978871	-0.198828919874636	0.0590512573062539	-3.36705650217508	0.000759751203336048	0.00614319673899879	POLR1B
ENSG00000125633	542.987294276493	0.326472270742312	0.0956875271833907	3.41185816325475	0.000645216762818387	0.00546667753235017	CCDC93
ENSG00000125648	2615.6343214209	-0.170866765337308	0.0543252662620099	-3.14525407962512	0.00165942642469457	0.0112526154211158	SLC25A23
ENSG00000125651	2138.88344750565	-0.201143393617156	0.0511138992128592	-3.93519955852933	8.31275953352046e-05	0.00111352700778349	GTF2F1
ENSG00000125652	397.963580171821	-0.242101576440186	0.0901418391110765	-2.68578474577004	0.00723596890048443	0.0348691882701774	ALKBH7
ENSG00000125656	1414.98445019672	-0.232961984299803	0.0595429433912044	-3.9125036659544	9.13441511057294e-05	0.00119839944127144	CLPP
ENSG00000125686	3286.05180892447	-0.15245060347838	0.0471794651237839	-3.23129147561121	0.00123232203952265	0.00895790922055419	MED1
ENSG00000125733	791.637756773724	-0.249220814059582	0.0682654372305111	-3.650761266174	0.00026146418825207	0.00269779229281624	TRIP10
ENSG00000125753	654.323526427549	-0.199908018848601	0.0782170773581829	-2.55581038822447	0.0105940829807904	0.0467579216520242	VASP
ENSG00000125814	558.640366727999	0.308957031981958	0.0926071119002619	3.33621279880433	0.00084928128940089	0.00664236248671111	NAPB
ENSG00000125816	220.453350119947	-0.384204148756979	0.132781551879535	-2.8935054856532	0.00380967636008613	0.0213042578565284	NKX2-4
ENSG00000125818	2220.9584250427	-0.204370338841957	0.0538497175585273	-3.79519797146261	0.000147525690327672	0.00174706972386274	PSMF1
ENSG00000125826	633.491827257739	0.485235390714106	0.081982443374866	5.91877200457859	3.24354229073325e-09	2.59910676255044e-07	RBCK1
ENSG00000125846	271.419580270365	0.326045704504979	0.116615523855919	2.79590309869735	0.00517549155372924	0.0269592946562883	ZNF133
ENSG00000125851	371.049228320034	-0.363367366322776	0.100320819814556	-3.62205339823244	0.000292273768973202	0.00294075757624014	PCSK2
ENSG00000125863	387.372677508987	-0.272296162103709	0.100208599620237	-2.71729335741281	0.00658182411766949	0.0325010960673996	MKKS
ENSG00000125870	1468.35864533931	-0.230310095583707	0.0683280981993129	-3.3706498739639	0.000749911017746696	0.00608200559968866	SNRPB2
ENSG00000125871	800.74670604197	-0.215166028240371	0.0708684797996696	-3.03613156157153	0.00239634778735797	0.0149361556080225	MGME1
ENSG00000125875	814.937463491921	0.238434160501145	0.0683617106139086	3.48783198021137	0.000486953981516687	0.00439704330678563	TBC1D20
ENSG00000125931	308.470701640112	-0.479229036912062	0.10201890004229	-4.69745347884957	2.63425158060335e-06	7.10716827653911e-05	CITED1
ENSG00000125944	6334.5758466303	-0.179409647577187	0.0478861292889445	-3.74658904867066	0.000179255388563629	0.00202772240892517	HNRNPR
ENSG00000125952	1457.19767236213	-0.187758196826507	0.0553406205693829	-3.39277360634412	0.000691887959148751	0.00573303075500222	MAX
ENSG00000125967	756.631320012347	0.223483643431341	0.0755256636474401	2.95904243191534	0.00308596606808766	0.0181363188068288	NECAB3
ENSG00000125977	2967.86934153091	-0.267060568991613	0.0512296141007781	-5.21301153013287	1.85799343112513e-07	8.3658779433962e-06	EIF2S2
ENSG00000126003	1529.52263888876	-0.192819978136111	0.0560240816625102	-3.44173384755614	0.000577998640539343	0.00502584652871832	PLAGL2
ENSG00000126261	3807.84653342777	-0.199698439447735	0.0633153159627168	-3.15403052817942	0.00161032239676114	0.0109945583231926	UBA2
ENSG00000126267	2091.11508077724	-0.223503267580929	0.0554897612780067	-4.02782896219656	5.62942711367163e-05	0.00081576881863964	COX6B1
ENSG00000126457	6341.25491570215	-0.225417197415957	0.0512792878442282	-4.39587223014309	1.1032882077493e-05	0.000224640165051066	PRMT1
ENSG00000126524	1359.78168036492	-0.218732850276603	0.0690333121973782	-3.16851159699838	0.00153221636081196	0.0105745844973624	SBDS
ENSG00000126602	5224.21955974741	-0.161122072632443	0.0415954247155849	-3.87355277014576	0.000107260168279082	0.00136440643717745	TRAP1
ENSG00000126653	1196.70036360583	-0.195440044896044	0.0678060160089152	-2.88234077740753	0.00394732574947878	0.0219547436323878	NSRP1
ENSG00000126698	1776.77355439129	-0.282466756969722	0.0610564713769218	-4.62631971025579	3.72220583126365e-06	9.39821857244721e-05	DNAJC8
ENSG00000126787	803.096084431349	-0.281720859242307	0.0797327694338258	-3.53331335714008	0.000410385741673526	0.00383772326699869	DLGAP5
ENSG00000126882	190.291596242643	-0.401298394028636	0.131375750846207	-3.05458497054308	0.00225372162488088	0.0142260862189415	FAM78A
ENSG00000126945	2540.95927049111	-0.202821846049269	0.052093855665705	-3.89339286672906	9.88518686700956e-05	0.00128181754510002	HNRNPH2
ENSG00000127022	13336.4924775053	-0.167268653040846	0.0432656761734034	-3.86608202701962	0.000110597753482283	0.00139565805356977	CANX
ENSG00000127314	661.885022739755	-0.22425968017118	0.0752746990886826	-2.97921722552454	0.00288985827296175	0.0172952072490045	RAP1B
ENSG00000127415	20.4194784658607	1.06091431294224	0.396928085800456	2.67281240833027	0.00752182999721745	0.0357574170595964	IDUA
ENSG00000127419	192.881923271738	0.956687313625415	0.135424547743739	7.06435671792483	1.61361742402023e-12	3.84249453368678e-10	TMEM175
ENSG00000127511	1110.79442531245	0.337107281518933	0.0650137116103672	5.18517206861295	2.15815516931327e-07	9.43804982867653e-06	SIN3B
ENSG00000127616	11023.6113087614	-0.14777348398922	0.0365506249044192	-4.04298105369337	5.27758866946257e-05	0.000777194874148842	SMARCA4
ENSG00000127804	742.145583578477	-0.226504845141904	0.0682139055053833	-3.32050838408642	0.000898536602297563	0.00696652190726882	METTL16
ENSG00000127824	3685.56325517259	-0.378564353710399	0.0525238569972922	-7.20747438121148	5.6999159145008e-13	1.55665866873163e-10	TUBA4A
ENSG00000127946	1648.44345817359	-0.382521052100786	0.065415452915711	-5.84756407012379	4.98823730502261e-09	3.70847731198959e-07	HIP1
ENSG00000127980	720.21540907244	0.206985492520092	0.0768283478166466	2.69412916459	0.00705728099879727	0.0342175849006902	PEX1
ENSG00000127990	477.363763857108	0.229266523604613	0.088144827995247	2.60102071578126	0.00929468411167023	0.042349834110443	SGCE
ENSG00000127995	534.242944733593	0.31013455594086	0.0802901997532784	3.8626701252938	0.000112154408472978	0.00141262001388676	CASD1
ENSG00000128000	456.785196848113	0.306806446332214	0.0980791591259298	3.1281512715488	0.00175909620016186	0.011770112675283	ZNF780B
ENSG00000128050	13502.0888142528	-0.346305998461322	0.0455130649511928	-7.60893600184239	2.76361545192921e-14	1.12068793871869e-11	PAICS
ENSG00000128059	2106.58166805527	-0.175089487696976	0.0512703466599877	-3.41502445571759	0.000637762851361087	0.00542219979473575	PPAT
ENSG00000128159	1058.08864336937	0.665376599487735	0.157082466636913	4.23584257195118	2.27696269396636e-05	0.000392658695498167	TUBGCP6
ENSG00000128245	1795.49494298879	-0.192721989814386	0.0623333203877047	-3.09179727015474	0.00198948669706825	0.0129176666570439	YWHAH
ENSG00000128271	57.7844366369951	1.19558906933377	0.251767371229847	4.74878481470212	2.04642539472468e-06	5.70526346504284e-05	ADORA2A
ENSG00000128272	5744.57949561606	-0.212495317244846	0.0475332212839292	-4.47045900751291	7.80519033790517e-06	0.000171495862789287	ATF4
ENSG00000128274	115.827666848018	-0.645383603676447	0.190586567838332	-3.38630162133936	0.000708414745459062	0.00581092535673111	A4GALT
ENSG00000128311	188.911008677054	0.375088217569003	0.129043261000645	2.90668582505156	0.0036527986727128	0.0205887064268408	TST
ENSG00000128567	1871.74091437761	-0.184893239022168	0.0549260262460341	-3.36622274828261	0.00076205144923417	0.00615734685280102	PODXL
ENSG00000128591	538.573185888167	-0.350577532921831	0.0977527048494335	-3.58637168620365	0.000335310938427337	0.00326516355963403	FLNC
ENSG00000128596	23.0968928496342	0.979004686647149	0.334811139598225	2.92405051941211	0.00345508667013256	0.0197336618948843	CCDC136
ENSG00000128602	643.870295378171	0.239665374406902	0.0791307910825821	3.02872461058532	0.00245588440192708	0.0152551862845996	SMO
ENSG00000128656	2383.26799488117	-0.342095435681654	0.0598553444691079	-5.71536992587543	1.09465627200993e-08	7.18073050590043e-07	CHN1
ENSG00000128683	61.0783359191495	0.952956651596626	0.251575526941343	3.78795450886134	0.000151892651256961	0.00178457195708573	GAD1
ENSG00000128708	1217.1097904542	-0.277906497572307	0.0683825955717875	-4.0639945771079	4.82399469745558e-05	0.000723707365934423	HAT1
ENSG00000128714	389.677890852178	-0.40507525281414	0.0987159145269042	-4.10344425977779	4.07044555007314e-05	0.000631178474520033	HOXD13
ENSG00000128731	2012.41881837679	0.222333628524255	0.0838165928998929	2.65262069039005	0.00798695685668715	0.0375813841969717	HERC2
ENSG00000128872	1021.38896200823	0.249637714227755	0.0701673390326882	3.55774805870091	0.000374047812842552	0.00356517651813321	TMOD2
ENSG00000128918	107.354265778417	-0.457079711509857	0.171809489795474	-2.66038687417079	0.00780509418136064	0.0368943024849764	ALDH1A2
ENSG00000128928	1717.2571235418	0.144937281727505	0.056382982820449	2.570585564603	0.0101526743009686	0.0452575241490878	IVD
ENSG00000128944	1668.29622168268	-0.201558772046724	0.0550292900051416	-3.66275436277466	0.000249517783032492	0.00260863044729751	KNSTRN
ENSG00000128965	184.709288479061	-0.470151042785036	0.12498084007009	-3.76178494656758	0.000168705076762334	0.00193550504637515	CHAC1
ENSG00000129003	1002.84564776037	0.510857429000208	0.168542351883213	3.03103299136464	0.00243718616409837	0.015155402066898	VPS13C
ENSG00000129038	1771.95576796086	0.292408635831911	0.0578697599896142	5.0528745217604	4.35209832788916e-07	1.66876159953618e-05	LOXL1
ENSG00000129152	1803.12812161483	-0.228108471419161	0.0511308674742437	-4.46126738479581	8.14763543455033e-06	0.000177013225902678	MYOD1
ENSG00000129195	362.864574797732	-0.324527218521435	0.100803611798492	-3.21940070133767	0.00128458842572388	0.00924710183595315	PIMREG
ENSG00000129197	687.315444900399	0.253436457130574	0.0784473241220245	3.23065776898081	0.00123505721725894	0.00896773504143198	RPAIN
ENSG00000129221	2509.70933075119	-0.429419954705445	0.0523273874688807	-8.20640921469323	2.27901726007989e-16	1.81798548800178e-13	AIPL1
ENSG00000129250	1906.80075406326	-0.234498401156462	0.0514190202770247	-4.56053810230302	5.10227028057751e-06	0.00012127634261934	KIF1C
ENSG00000129566	263.032198291749	0.409495755128547	0.113658708618396	3.60285419486341	0.000314742094358474	0.0031152949014091	TEP1
ENSG00000129625	1026.22250385622	0.326969401438214	0.0685757251533672	4.76800501499559	1.8605915355104e-06	5.29753955919153e-05	REEP5
ENSG00000129646	59.1649273905179	0.770647909953646	0.242056920491859	3.18374665094347	0.00145382194796504	0.0101592925888606	QRICH2
ENSG00000129910	777.405403278636	0.276346247375188	0.0833689978545525	3.31473634668499	0.000917295981628825	0.00707915503238578	CDH15
ENSG00000129911	1572.3877007996	-0.156982736846014	0.0531036576388062	-2.95615676633349	0.00311498720715043	0.0182667654715544	KLF16
ENSG00000129933	1552.16982864503	0.195307037752967	0.056884618743804	3.43338923712556	0.000596085695807414	0.00514965705700117	MAU2
ENSG00000130066	284.680395408933	0.336097132022289	0.109344962899053	3.07373218766899	0.00211399112655185	0.0135485772296537	SAT1
ENSG00000130119	2232.56300788019	-0.247373360817339	0.0575864573296343	-4.29568638684151	1.74153641597454e-05	0.000316945414562619	GNL3L
ENSG00000130158	199.996147560176	0.505789922298574	0.14390360487851	3.51478284873813	0.000440113708739254	0.00407303018696314	DOCK6
ENSG00000130159	1074.7579756738	-0.239945373552508	0.0680093914601202	-3.5281211668128	0.000418520534312411	0.00390237590610131	ECSIT
ENSG00000130202	1607.29596915347	-0.192864199336786	0.0546632319350338	-3.52822532641321	0.000418355873933237	0.00390237590610131	NECTIN2
ENSG00000130204	4042.24124145047	-0.203969577457573	0.0546052394962043	-3.73534809735156	0.000187455706185981	0.00210801030267294	TOMM40
ENSG00000130208	55.26482377562	-0.735759528520975	0.236846779625041	-3.10647892146043	0.00189329805928499	0.0124501791790426	APOC1
ENSG00000130227	3428.34195151893	-0.135589549126231	0.0465552073630502	-2.91244646530873	0.00358609664875179	0.0203171656873821	XPO7
ENSG00000130299	1003.49971283577	0.186470180442473	0.0693573245357916	2.68854344786968	0.00717644959197153	0.0346343691677985	GTPBP3
ENSG00000130304	155.69027190497	0.689446547353171	0.16327283855719	4.22266528496518	2.41430227495668e-05	0.000412620600810604	SLC27A1
ENSG00000130340	1597.72863101805	-0.176652417075656	0.0546603190009015	-3.23182191953074	0.00123003686213376	0.00895557850330469	SNX9
ENSG00000130348	678.469540922334	-0.277544772870841	0.0719606581201477	-3.85689597790287	0.000114836002055329	0.00143218581500878	QRSL1
ENSG00000130477	84.0870756121579	0.697826401922861	0.188487909433214	3.70223429195663	0.000213709126621411	0.00233077060509187	UNC13A
ENSG00000130517	158.800861692643	0.599498720795379	0.136703702179054	4.38538760281824	1.15779429651888e-05	0.000233203775651698	PGPEP1
ENSG00000130518	12.7745439833633	1.58207326242274	0.581167195813503	2.72223427925624	0.0064842156018899	0.032125795329319	IQCN
ENSG00000130520	2961.4405200468	-0.173869907189419	0.0584792146857097	-2.97319155402248	0.00294720458039517	0.0175442578713737	4 LSM
ENSG00000130529	136.832407897185	0.575102155279306	0.155533641946235	3.69760617756323	0.000217642195106395	0.0023602008548734	TRPM4
ENSG00000130653	60.4939027858968	1.0714620609955	0.254690300857798	4.20692133696026	2.58873200342167e-05	0.000437404187749859	PNPLA7
ENSG00000130684	559.93825490823	0.34053242996173	0.0951714401691413	3.57809474519379	0.000346107997106248	0.00334436024243714	ZNF337
ENSG00000130702	1993.94081778071	0.545315998710541	0.148204744695291	3.67947733273797	0.000233712460608815	0.00248809876520856	LAMA5
ENSG00000130707	1683.10741593316	-0.739539783028215	0.0698577870451474	-10.5863614395668	3.44732364482668e-26	1.99125142080517e-22	ASS1
ENSG00000130714	774.7651059214	0.283046125913952	0.0758910975370165	3.72963542628823	0.000191757021381516	0.00214376980795943	POMT1
ENSG00000130741	7100.91682047074	-0.132036166140113	0.0365090104076533	-3.61653642938606	0.000298571314896579	0.00299511344523689	EIF2S3
ENSG00000130758	312.971085585018	0.317244967442652	0.103147768390938	3.07563578341579	0.00210054260748778	0.0134752929882078	MAP3K10
ENSG00000130787	444.165457563062	0.452315852548967	0.0933268453544115	4.84657818263635	1.25609101030015e-06	3.86992564668919e-05	HIP1R
ENSG00000130821	2797.45168624348	-0.147506892611399	0.0547929598047666	-2.69207747011628	0.00710084487625764	0.0343789819587843	SLC6A8
ENSG00000130826	4442.55437783593	-0.168860105344482	0.0421973287471325	-4.00167760277852	6.28949591753007e-05	0.000885958256509341	DKC1
ENSG00000130827	1009.98465602562	0.606112832418079	0.147015436674951	4.12278360780702	3.74321308675697e-05	0.000589978950653703	PLXNA3
ENSG00000130844	479.662035505595	0.396176880413311	0.113352901780789	3.49507488727082	0.000473928761239254	0.0042939165083979	ZNF331
ENSG00000130921	330.12936393263	-0.321065996036319	0.0990072806207078	-3.24285238442521	0.00118339506607725	0.00870598833108617	C12orf65
ENSG00000130935	2537.93907197357	-0.146303256981449	0.0528442103846921	-2.76857683966512	0.00563017075908857	0.0288297157109968	NOL11
ENSG00000130939	2758.89438243032	-0.171870251424766	0.0439811309353994	-3.9078179157606	9.31334508218438e-05	0.00122067760910667	UBE4B
ENSG00000130985	6813.4130409172	0.0997466323553955	0.0389542742654578	2.56060815497838	0.0104489134183398	0.0462545019398689	UBA1
ENSG00000131067	784.267941235017	0.514010081335242	0.0995406833666399	5.16381909336487	2.41961554486723e-07	1.03577736242852e-05	GGT7
ENSG00000131153	890.705509920355	-0.240273733479249	0.0756701136068783	-3.17527914293244	0.00149692424367978	0.0103738167938492	GINS2
ENSG00000131171	3598.83545752625	-0.164822803682259	0.0576058466988987	-2.86121658004222	0.00422018646165261	0.0230602430501573	SH3BGRL
ENSG00000131236	2827.75339113142	-0.244438297634764	0.0558973360435186	-4.37298653095843	1.22558288100619e-05	0.000242256279374075	CAP1
ENSG00000131238	2571.9760162737	-0.140783887962485	0.0502313880517081	-2.80270749869708	0.00506756062234912	0.0265429138371805	PPT1
ENSG00000131242	967.014748079441	-0.27395253527229	0.0667796622037027	-4.10233484614871	4.09001784801306e-05	0.000631645279676757	RAB11FIP4
ENSG00000131368	2140.5776874519	0.190649541610462	0.0748328889520203	2.54767047324203	0.010844485390958	0.0475027507370866	MRPS25
ENSG00000131370	552.082593105996	-0.235128148565968	0.0861409715359103	-2.72957391092285	0.00634162316745619	0.0315891720414926	SH3BP5
ENSG00000131467	6488.73540115966	-0.265114285701196	0.0504961591339296	-5.25018714785892	1.51944759317958e-07	7.0114647213549e-06	PSME3
ENSG00000131473	24321.9881432235	-0.161142122253158	0.0415496546159036	-3.87830232869082	0.000105187945995389	0.00134829989780679	ACLY
ENSG00000131508	1537.80913838271	-0.144561177256696	0.0545731977030788	-2.64894093329886	0.00807444424176817	0.0378997589769701	UBE2D2
ENSG00000131558	1358.5108940346	-0.253948859279469	0.0581928930675012	-4.36391534933482	1.2775502934059e-05	0.000249944123192365	EXOC4
ENSG00000131584	2466.14241581865	0.514157775114199	0.150825417325294	3.40895973790205	0.000652111032944665	0.00550918550685953	ACAP3
ENSG00000131591	249.971713398497	0.387917420703992	0.118783485607854	3.26575212639106	0.00109173768367734	0.00819384951372416	C1orf159
ENSG00000131747	12399.7542654634	-0.117932148436255	0.04395169832185	-2.68322164874404	0.00729166461583486	0.0350366448434837	TOP2A
ENSG00000131748	847.560681956854	0.249755871962798	0.0711912526911701	3.50823819671002	0.000451084970690507	0.00413077564973324	STARD3
ENSG00000131828	5738.72921568553	-0.261548586907669	0.0375466878528987	-6.96595630305317	3.26180382952013e-12	6.82022794478724e-10	PDHA1
ENSG00000131844	2227.72512473991	-0.203991510985969	0.0543656897546099	-3.75221048250697	0.000175282201414974	0.00199627780368951	MCCC2
ENSG00000131873	794.165377157094	-0.180081091777644	0.0696400422057154	-2.58588429980682	0.0097129528440582	0.043763883824642	CHSY1
ENSG00000132002	2410.49847809344	-0.244094753233311	0.04915152629883	-4.9661683291231	6.82886870562583e-07	2.41118525115263e-05	DNAJB1
ENSG00000132128	1374.99189621005	-0.143681727547093	0.0563667316862358	-2.54905195403015	0.0108016207234917	0.0473925536136937	LRRC41
ENSG00000132196	467.143521842039	-0.237140438972977	0.0835313955581576	-2.83893783155904	0.00452639746843611	0.024326205189804	HSD17B7
ENSG00000132254	986.563812429099	0.21091060109736	0.0685583397711628	3.07636681111805	0.00209539893044953	0.0134551960111687	ARFIP2
ENSG00000132305	3070.07333141257	-0.138154229983005	0.0459917468253654	-3.00389177448703	0.00266550123211585	0.0162248092982856	IMMT
ENSG00000132313	1177.03151789292	-0.280605375807317	0.0645217106983752	-4.34900706707987	1.36755305786218e-05	0.000263697334586624	MRPL35
ENSG00000132323	653.101412106336	0.214386406324259	0.0774215117747149	2.76908060059705	0.00562147266186974	0.0288003626191198	ILKAP
ENSG00000132359	915.716432033153	-0.290546633289544	0.0650945658029596	-4.46345450969017	8.06487267380267e-06	0.000175772192379198	RAP1GAP2
ENSG00000132382	1926.25902011451	-0.15706474483728	0.0615277772680852	-2.55274530969852	0.0106877617530239	0.0469699927024517	MYBBP1A
ENSG00000132388	729.829098169809	-0.198605119586086	0.0712877363431351	-2.78596473634853	0.0053368677165171	0.0276706562504579	UBE2G1
ENSG00000132405	2047.42469533683	-0.139287881409051	0.0491171053568761	-2.83583245382662	0.00457064169528851	0.0244950471494551	TBC1D14
ENSG00000132424	3445.19326916791	0.421576733612635	0.150091087903926	2.80880590246963	0.0049725616281211	0.0261876504161813	PNISR
ENSG00000132463	3508.64079687069	-0.209007000026166	0.0465115273101875	-4.49366021959005	7.00093031108335e-06	0.000157541728264178	GRSF1
ENSG00000132464	228.55723029177	-0.594516109756316	0.122667686906004	-4.84655841119654	1.25621613934203e-06	3.86992564668919e-05	ENAM
ENSG00000132467	1035.60678321456	-0.218248618152329	0.068035618106313	-3.20785823994855	0.00133727396635771	0.00951105677093999	UTP3
ENSG00000132471	3159.79428336344	-0.123781668574041	0.043736644097329	-2.83015926641706	0.00465248378780644	0.0247947184581544	WBP2
ENSG00000132481	66.4039375702221	-0.610876614275391	0.229022213084442	-2.66732473696845	0.0076457755689251	0.0362307962688937	TRIM47
ENSG00000132507	7830.63347472533	-0.190146673756317	0.0568502257330984	-3.3446951406846	0.000823730592413259	0.00651063465493743	EIF5A
ENSG00000132518	99.4832018593951	-0.457897686161673	0.17029377061437	-2.6888692669715	0.00716944910256625	0.0346269255462025	GUCY2D
ENSG00000132549	602.404578633542	0.301584708366111	0.0967923010934457	3.11579231983496	0.0018345142233826	0.0121351800975313	VPS13B
ENSG00000132581	659.698759975477	0.270682894499891	0.077023031558517	3.5143110966003	0.000440896133320513	0.00407463539785574	SDF2
ENSG00000132600	631.519874987031	0.265944894713171	0.0741402924288609	3.58704944370634	0.00033444092610657	0.00325964200521349	PRMT7
ENSG00000132603	1050.4368529219	-0.222053304462821	0.0628171676209131	-3.53491430563792	0.000407907421127652	0.00382790705345739	NIP7
ENSG00000132613	4172.30055000851	-0.132117812122498	0.0434490143945883	-3.04075510028034	0.00235985689564442	0.0147844592591356	MTSS2
ENSG00000132635	1048.56155790919	0.281292929323399	0.0762669386058546	3.68826826493079	0.000225785531085869	0.00243078196057208	PCED1A
ENSG00000132680	1179.72946432383	0.407605876203062	0.151344632393096	2.69322981435089	0.00707634738325097	0.0342976025652534	KHDC4
ENSG00000132688	1078.68897238871	-0.298572794561669	0.0895624987154618	-3.33368093614972	0.000857049086296731	0.00669920027618157	NES
ENSG00000132694	624.926615367117	0.284963977816688	0.0864081777382128	3.2978820439893	0.000974170488345643	0.00747068737824722	ARHGEF11
ENSG00000132716	2010.28752058152	0.417173084407793	0.0851161602691061	4.90122067406288	9.52429974348343e-07	3.10107491891229e-05	DCAF8
ENSG00000132718	426.279536465235	0.365232599703474	0.091422020581156	3.99501780185721	6.46893920780096e-05	0.000908366678686174	SYT11
ENSG00000132780	3507.40193397417	-0.178362289318647	0.0475228084520027	-3.75319336395682	0.000174596071422517	0.00199015726386381	NASP
ENSG00000132792	873.768761880319	-0.207153482223931	0.0727365312130677	-2.84799781855302	0.00439952261338885	0.0238165095519295	CTNNBL1
ENSG00000132842	1425.03997326707	-0.219635882031764	0.0547595120254937	-4.01091744443432	6.04832582205135e-05	0.000860870103846737	AP3B1
ENSG00000132964	1060.39481483973	-0.198239795758978	0.065496135352734	-3.02674035179853	0.0024720620204544	0.0153295338080263	CDK8
ENSG00000132970	3426.83825531048	-0.177835427858768	0.0457896270399613	-3.88374921035212	0.000102858002373159	0.00132350556515155	WASF3
ENSG00000133026	1657.68038237087	-0.163527962371661	0.0549379705650128	-2.97659270427808	0.00291470946427546	0.0174127866298814	MYH10
ENSG00000133027	462.038678612411	-0.234678686879565	0.0905831309309773	-2.59075486205467	0.00957656811050974	0.0433244200320627	PEMT
ENSG00000133069	1480.05812059417	-0.212500211781712	0.0570127326908027	-3.72724129773193	0.000193587101969284	0.00215881883212747	TMCC2
ENSG00000133142	695.91033041853	-0.211529159636651	0.0767257070206281	-2.7569528890725	0.00583427566283075	0.0295176850359172	TCEAL4
ENSG00000133226	2216.19122886758	-0.176380433426621	0.059109902032708	-2.98394054737263	0.00284562057742333	0.0171069607219582	SRRM1
ENSG00000133313	1654.42737398548	-0.181383630942185	0.0571059024881678	-3.17626765428962	0.00149183239578182	0.0103616885322802	CNDP2
ENSG00000133316	1438.8216779631	-0.211160732766157	0.0588630971306737	-3.58731944222012	0.000334094927653919	0.00325864309173815	WDR74
ENSG00000133460	225.80533330623	0.528752445582985	0.165308161294589	3.19858645478923	0.00138103117325423	0.00977828527009953	SLC2A11
ENSG00000133612	2910.25418929914	0.19027973202524	0.055132360767375	3.45132567110821	0.000557840000962648	0.00488548095083911	AGAP3
ENSG00000133703	1283.67008130074	-0.230110963902485	0.0650528629176955	-3.53729188204399	0.00040425264170141	0.00380162252371629	KRAS
ENSG00000133706	4849.25749025989	-0.237109941112391	0.0437473622426013	-5.4199825762636	5.96048443712466e-08	3.06781548990778e-06	LARS
ENSG00000133773	446.232540188989	-0.24552631262653	0.0972727404524058	-2.52410193734248	0.0115994287967533	0.0499878846740479	CCDC59
ENSG00000133789	770.777141931213	-0.238817510223889	0.0769447396810164	-3.10375356670171	0.001910824169171	0.0125346318783561	SWAP70
ENSG00000133805	1799.65879855183	0.231773173990958	0.0599276316343728	3.86755103897715	0.000109933824328952	0.00139048623551044	AMPD3
ENSG00000133858	970.64660766362	0.307000408550644	0.0919706354458353	3.33802639355957	0.000843757342383309	0.00663795458893207	ZFC3H1
ENSG00000133958	52.4956275935439	1.41238419802658	0.249938131555025	5.6509352504127	1.59577197905806e-08	9.79569753383253e-07	UNC79
ENSG00000134001	2179.67331040742	-0.308074581303246	0.0569420160412838	-5.41032093208443	6.29119022825067e-08	3.17693236356417e-06	EIF2S1
ENSG00000134014	751.498578688001	-0.185837311309872	0.0695789393482087	-2.67088450974866	0.0075651670666131	0.0358996686827718	ELP3
ENSG00000134057	1748.29212393445	-0.213464606358477	0.0681720454541502	-3.13126304097836	0.00174056185426823	0.0116811427952946	CCNB1
ENSG00000134077	766.62998366801	-0.189791571583362	0.0748693643909805	-2.53496971861867	0.0112457046698802	0.0488603960689407	THUMPD3
ENSG00000134107	135.130031470418	-0.68333894751272	0.149940618605076	-4.55739714741705	5.1791437866827e-06	0.000122019898157373	BHLHE40
ENSG00000134108	882.823588354359	-0.246066844952708	0.0675791808132881	-3.64116347655289	0.000271408722979833	0.00277251261901995	ARL8B
ENSG00000134152	609.397730995236	0.442847486170794	0.0759116223148632	5.83372443726692	5.4203612707793e-09	3.98545464426201e-07	KATNBL1
ENSG00000134285	113.312497457462	0.676846618289212	0.222547007278945	3.04136472813062	0.00235508361056541	0.0147614655159655	FKBP11
ENSG00000134294	2491.4287784932	0.195977282589377	0.0572831629633371	3.42120219015853	0.000623449637172828	0.00532079275806555	SLC38A2
ENSG00000134308	7529.45569818572	-0.209930470048582	0.0576049626500516	-3.64431223267869	0.000268107784055797	0.00274507908663709	YWHAQ
ENSG00000134313	1663.21916396791	0.167039674029025	0.0591042517751813	2.82618710180792	0.00471057404359839	0.025074344411867	KIDINS220
ENSG00000134333	18680.3684343317	-0.378313663830851	0.0474732820052543	-7.96898061079872	1.59988555851692e-15	1.01950802590826e-12	LDHA
ENSG00000134371	911.016357247624	-0.233515720371066	0.065517520049346	-3.56417215113131	0.000365006350348577	0.00349393060111921	CDC73
ENSG00000134440	6112.96440204671	-0.289194482469334	0.0458535029676236	-6.30692234513749	2.84638548451345e-10	3.14796120279e-08	NARS
ENSG00000134590	1656.0799047685	0.141197417987853	0.0507966544103003	2.77965979505968	0.00544158735833425	0.0281079475073608	RTL8C
ENSG00000134597	1480.76824352117	-0.182121031159806	0.0555957867147826	-3.27580635011288	0.00105360776741084	0.00796575092852649	RBMX2
ENSG00000134602	1518.65922339208	-0.258913697866363	0.0707958604856164	-3.65718696107898	0.000254998389559662	0.00265349024034789	STK26
ENSG00000134684	3996.2844935056	-0.261469181726324	0.0493995840822479	-5.29294297885162	1.20363458922925e-07	5.73204201888463e-06	YARS
ENSG00000134697	1803.94863961441	-0.297820254805709	0.0532355747163762	-5.59438413865933	2.21406262041277e-08	1.30522405226272e-06	GNL2
ENSG00000134748	1365.47801339202	-0.211455627229027	0.0588853751997187	-3.59097019441318	0.000329449313935805	0.0032203730599627	PRPF38A
ENSG00000134758	721.477697503048	-0.251231837505203	0.0749770517555478	-3.35078309459685	0.000805833949655024	0.00642213895201022	RNF138
ENSG00000134824	5169.88914414274	-0.169620797603775	0.0439145032570836	-3.8625234267318	0.000112221799838021	0.00141262001388676	FADS2
ENSG00000134884	2932.80294284928	0.501633039473854	0.148147555407785	3.38603656397218	0.000709099348848776	0.00581092535673111	ARGLU1
ENSG00000134897	419.897338465294	0.321858898336834	0.0979349547308045	3.28645578304022	0.00101456700931351	0.00773614570862299	BIVM
ENSG00000134910	2748.69161913888	-0.216677648676149	0.0513417605236171	-4.22030032601781	2.43977071797694e-05	0.000415910977681113	STT3A
ENSG00000134986	3068.99779194535	-0.160914680359574	0.0498616866705893	-3.22722096070787	0.00124998892618427	0.00904181178929615	NREP
ENSG00000135002	1401.12319764965	-0.280243296452853	0.0676956838988201	-4.13975131519039	3.47682521843444e-05	0.000557208084707661	RFK
ENSG00000135018	3454.17764998813	-0.155291552529505	0.0465433694429932	-3.33649141409299	0.000848430492699208	0.00664236248671111	UBQLN1
ENSG00000135048	724.725426360094	0.244506524372415	0.0747444776498124	3.271231963356	0.00107080040440051	0.00808203666761852	CEMIP2
ENSG00000135052	2640.29598089647	0.170870933585543	0.0500774464228108	3.41213352100378	0.000644565328025189	0.00546667753235017	GOLM1
ENSG00000135069	2317.97983184315	-0.393068757781588	0.0577628780091773	-6.80486795895345	1.01141959134945e-11	1.75776843784914e-09	PSAT1
ENSG00000135090	485.298326288087	-0.311217749219055	0.0849352016178788	-3.66417861252883	0.000248133590708639	0.00259821886608999	TAOK3
ENSG00000135250	1179.09944950351	-0.167113951945473	0.0657288038918965	-2.54247669287156	0.0110069941883808	0.0481515515622465	SRPK2
ENSG00000135297	536.113152036197	-0.311617712766727	0.0841771712478668	-3.70192664052754	0.000213968490368551	0.00233169897240387	MTO1
ENSG00000135316	6476.41145873943	-0.205199186026941	0.042468808970454	-4.83176220387296	1.35329836742748e-06	4.11587244384422e-05	SYNCRIP
ENSG00000135334	1199.84768878376	-0.194963864021369	0.0601682954271556	-3.24030891414245	0.00119400269379022	0.00876475263209036	AKIRIN2
ENSG00000135336	923.465730495635	-0.193891846271742	0.0700062372593537	-2.76963673327316	0.00561188437810343	0.0287767243525616	ORC3
ENSG00000135372	2970.80981620193	-0.163874008304342	0.0446544224007682	-3.66982707409339	0.000242714604426599	0.00255044670783362	NAT10
ENSG00000135387	7182.60219008691	-0.274171855102171	0.0454081772465977	-6.03794011843349	1.56093965572852e-09	1.37424305743152e-07	CAPRIN1
ENSG00000135423	661.521691422701	-0.507912233752947	0.0732325067721143	-6.93561174047304	4.04467045887916e-12	8.07847463891358e-10	GLS2
ENSG00000135424	257.739080718713	0.618518118926609	0.125205990931695	4.94000418289917	7.81208950004795e-07	2.64661725796561e-05	ITGA7
ENSG00000135446	2525.48104563693	-0.169744820190115	0.06156799770615	-2.75703005643075	0.00583289896988689	0.0295176850359172	CDK4
ENSG00000135486	23014.1460847735	-0.180437676477067	0.0412409332185869	-4.37520837660739	1.21316531854146e-05	0.000240512271003286	HNRNPA1
ENSG00000135502	377.32620640279	0.850572533839461	0.198283792774309	4.28967250393279	1.78936782795461e-05	0.000323049167528485	SLC26A10
ENSG00000135506	2226.48232293704	0.175611520617455	0.0508136116651784	3.45599367694224	0.000548268182157836	0.00482058134930102	OS9
ENSG00000135519	474.846212596941	0.302542445064714	0.0869449513305844	3.47970112622617	0.000501973429053043	0.00450228446889264	KCNH3
ENSG00000135535	1194.58363904882	0.23363141780114	0.0604287712327053	3.86622817302454	0.000110531532824473	0.00139565805356977	CD164
ENSG00000135540	748.668645421349	-0.446274978456085	0.0736883579837109	-6.05624810576911	1.39333047092627e-09	1.26840465047179e-07	NHSL1
ENSG00000135596	624.777300908921	0.452752056758811	0.110418994377084	4.10030954649567	4.12597876119496e-05	0.000634312360998987	MICAL1
ENSG00000135622	537.266180448737	0.258879779200619	0.0842812034962495	3.07161939390364	0.00212901001096042	0.0136252567989825	SEMA4F
ENSG00000135624	11726.9853838173	-0.22182853170795	0.0491049893227506	-4.51743366137288	6.25936288047144e-06	0.000143429441894638	CCT7
ENSG00000135637	353.543374208238	0.418445629015398	0.106437536743571	3.93137272636735	8.44622067391184e-05	0.00112560579950339	CCDC142
ENSG00000135677	3502.60417212613	0.148593826049719	0.051267550896838	2.89839915210157	0.00375072909761715	0.0210361512088486	GNS
ENSG00000135720	2149.40198582897	0.279853875663226	0.0644900301705429	4.33949053711337	1.42813416063477e-05	0.000273800735495909	DYNC1LI2
ENSG00000135722	148.495799560223	0.86707889527916	0.167454851622673	5.17798610716252	2.24293929392291e-07	9.65112978497634e-06	FBXL8
ENSG00000135723	597.826225004644	0.316294659575621	0.0867895058896302	3.64438829710416	0.000268028510850002	0.00274507908663709	FHOD1
ENSG00000135749	60.286422038522	0.671456459652457	0.23369576289274	2.87320767540247	0.00406326917732043	0.0224595903060314	PCNX2
ENSG00000135821	6124.26439268481	-0.358972975013318	0.0450366273006885	-7.9706895593363	1.57791429711571e-15	1.01950802590826e-12	GLUL
ENSG00000135829	6504.70060179829	-0.163739594320517	0.0441272272688263	-3.71062503707752	0.000206748147170317	0.00226831357546085	DHX9
ENSG00000135900	708.899294960144	-0.208970312655605	0.0803204629800435	-2.60170702337119	0.00927610593343836	0.0422939862355271	MRPL44
ENSG00000135916	2665.89437328399	0.139113413414332	0.0510408865372108	2.72552894066432	0.00641985480391867	0.0319132603960029	ITM2C
ENSG00000135931	1107.77076911029	-0.158501295638143	0.0591641639168206	-2.67900845959696	0.00738405282966799	0.03535604962498	ARMC9
ENSG00000135976	115.032161241828	0.490345361198042	0.180756364661187	2.71274188390076	0.00667290610994957	0.0328121833666391	ANKRD36
ENSG00000136045	1219.41183281176	-0.225101693560134	0.0697150932441744	-3.22888033401496	0.00124275885037565	0.0090041142045084	PWP1
ENSG00000136108	2531.29848877065	-0.15836820804467	0.0536104807976147	-2.95405311962277	0.00313630016223512	0.0183595663915268	CKAP2
ENSG00000136143	1044.29716407275	-0.223245606039684	0.0658916612692621	-3.38807068662915	0.000703861220754649	0.00579891500667828	SUCLA2
ENSG00000136146	745.58775820596	-0.194584129733132	0.0745362142054279	-2.61059850983097	0.00903839363183057	0.0413793306812031	MED4
ENSG00000136159	938.229723262947	-0.192951220306649	0.0683366734798508	-2.82353837963069	0.00474967389009946	0.0252523384971438	NUDT15
ENSG00000136193	2695.47978512697	-0.250022612106321	0.0545178779166836	-4.58606647324783	4.51674847982836e-06	0.000110499320214009	SCRN1
ENSG00000136213	552.315919277373	0.230070213877799	0.0820996413382806	2.80232909824569	0.00507350893333703	0.0265624790868217	CHST12
ENSG00000136231	3016.95270158886	-0.179057739255649	0.0468593629525497	-3.82117314392356	0.000132818360048274	0.00160703010322424	IGF2BP3
ENSG00000136238	3164.65498512335	-0.139490404703735	0.0548265956399757	-2.54421058020295	0.0109525033772299	0.0479445208354894	RAC1
ENSG00000136261	3096.89649435804	-0.234548076111868	0.0593705403368536	-3.9505801156786	7.79619948541908e-05	0.00105489121854275	BZW2
ENSG00000136425	454.287865070858	-0.282691057434334	0.0889270458704402	-3.17890979810791	0.00147830087067811	0.0103034490892784	CIB2
ENSG00000136444	1461.53081237812	0.212103277627327	0.052447452112406	4.04411023004024	5.25222056337235e-05	0.000775775006391268	RSAD1
ENSG00000136448	5645.22232331145	-0.169893872736986	0.0418607726685607	-4.05854603024525	4.93792011246677e-05	0.000735030555562072	NMT1
ENSG00000136463	904.125266984713	-0.192853923570239	0.0735664075036724	-2.62149437650073	0.00875452066190501	0.040272600721077	TACO1
ENSG00000136518	1053.17862880982	-0.19539893360551	0.0647364692306069	-3.01837489637335	0.00254134305041981	0.0156575749082495	ACTL6A
ENSG00000136522	697.885790605338	-0.244320617523027	0.0840340740409771	-2.90739941281307	0.00364447531418929	0.0205608636823276	MRPL47
ENSG00000136527	3410.21291164721	-0.131970171167299	0.0439381856916251	-3.00354165949217	0.00266857011399841	0.0162248092982856	TRA2B
ENSG00000136541	74.3705268229941	-0.547278778830831	0.209548251574577	-2.61170768411807	0.00900912489834616	0.0412735739095064	ERMN
ENSG00000136628	4397.16291506277	-0.235196500873417	0.0453429171145891	-5.18706152669967	2.13638165062658e-07	9.40429580548843e-06	EPRS
ENSG00000136715	1390.32635038985	-0.321660110773254	0.0700295566585229	-4.59320501401613	4.36489865169959e-06	0.000107514584056575	SAP130
ENSG00000136718	1835.91546282087	-0.145003543123861	0.0521864757099382	-2.7785655411915	0.00545994972688322	0.028145241619858	IMP4
ENSG00000136720	799.958398231305	-0.225401158852915	0.0709445257258653	-3.17714660217592	0.00148731832003282	0.0103501267595836	HS6ST1
ENSG00000136738	1765.71810331159	-0.157533368966306	0.0553590617898996	-2.84566544072191	0.00443187308659328	0.0239528778856184	STAM
ENSG00000136758	4817.56705614347	-0.175030038700982	0.0426700932240709	-4.10193710573486	4.09705651441806e-05	0.000631645279676757	YME1L1
ENSG00000136824	1700.43874063875	-0.186787161610309	0.05468056281424	-3.41596999001015	0.000635552506472251	0.00540684274736915	SMC2
ENSG00000136854	1105.95458599862	0.175931755808682	0.0651696282689045	2.69959735051347	0.00694234413729159	0.0338438285843224	STXBP1
ENSG00000136856	376.480512363458	0.432940483594381	0.100931669840485	4.28944140405694	1.7912306255129e-05	0.000323049167528485	SLC2A8
ENSG00000136878	456.633254693106	0.352829330987101	0.0886696330542385	3.97914504474466	6.91635377134087e-05	0.000957131811458981	USP20
ENSG00000136895	271.489905303575	0.414815368525999	0.124182100754606	3.34037970049895	0.000836639181984394	0.00658970308023259	GARNL3
ENSG00000136928	137.192045672969	-0.388702561139788	0.150706612938652	-2.57920043162284	0.00990293095001505	0.0444752299384381	GABBR2
ENSG00000136930	2441.74937822828	-0.14462926343885	0.0564153551480591	-2.56365067736041	0.0103577731798738	0.0459881638256381	PSMB7
ENSG00000136933	576.819278272282	-0.221508672851038	0.0752333625807936	-2.94428781663399	0.0032369881875659	0.0187846383026916	RABEPK
ENSG00000136937	2039.83102536624	-0.127698415487157	0.0477218845072435	-2.67588794545141	0.00745315594188504	0.035565375340285	NCBP1
ENSG00000136938	3283.96912013906	-0.332968318078699	0.0571076149125226	-5.83054148888444	5.52477998375627e-09	4.04003310068997e-07	ANP32B
ENSG00000136943	721.504987229816	-0.342166718015214	0.0862888979423477	-3.96536201266385	7.32846377715827e-05	0.00100481047403619	CTSV
ENSG00000136982	714.59668726082	-0.265065248758341	0.0726328651800392	-3.6493844501564	0.000262869448568867	0.00270802075500275	DSCC1
ENSG00000136997	26607.2333783736	-0.299852973645684	0.0361216742160382	-8.30119257076262	1.03071467395641e-16	9.85215983348906e-14	MYC
ENSG00000137040	447.818469385763	0.26385004720182	0.0935555345824063	2.82025054294798	0.00479861671081291	0.0254619701919502	RANBP6
ENSG00000137054	910.043652472026	-0.204723199456473	0.0696071301564408	-2.94112397675872	0.00327023618587401	0.0189201472716671	POLR1E
ENSG00000137070	195.306404496414	0.520058879337408	0.137767814455163	3.7748938777472	0.000160075795263424	0.00185949157310342	IL11RA
ENSG00000137100	443.766092057899	0.345887909978148	0.0886023717208925	3.90382224832236	9.46853334401638e-05	0.00123738196493777	DCTN3
ENSG00000137103	204.52581765949	0.678972331564289	0.138195285611771	4.91313671489282	8.96307303629054e-07	2.93261230737506e-05	TMEM8B
ENSG00000137142	2489.92189369099	0.475955443674683	0.0478773461161094	9.94114090034195	2.75651739711256e-23	5.26967368688005e-20	IGFBPL1
ENSG00000137168	1305.44202718926	-0.272708684445248	0.0712064551707245	-3.82983093023521	0.000128231330492036	0.00156915770883485	PPIL1
ENSG00000137221	962.390858903926	0.299827285719397	0.0766233323183921	3.91300243212508	9.11556161835329e-05	0.00119788761398979	TJAP1
ENSG00000137266	645.691045693149	-0.200115264123014	0.0754083984127286	-2.65375300808982	0.00796020695991357	0.0374686913603811	SLC22A23
ENSG00000137273	1032.95714328669	-0.219791831907524	0.0735534737502434	-2.98819104932888	0.00280634069488694	0.0169088028721193	FOXF2
ENSG00000137285	1327.5892366168	-0.311223416736551	0.0738120772808695	-4.21642945438705	2.48200883808119e-05	0.000420966315224366	TUBB2B
ENSG00000137309	17094.2296264774	-0.334524849627743	0.0522494557279734	-6.40245615895755	1.52897040317177e-10	1.76385189096936e-08	HMGA1
ENSG00000137343	781.019194575507	0.337405062822047	0.0734000596488151	4.59679548540386	4.29038369534469e-06	0.000105929731754802	ATAT1
ENSG00000137393	275.81585784404	-0.541071266996046	0.113597544609905	-4.76305424429804	1.90684555242254e-06	5.40623033527934e-05	RNF144B
ENSG00000137411	1155.34580127767	0.231269267885805	0.06641423111634	3.48222457745063	0.000497266464714514	0.00447506377324118	VARS2
ENSG00000137496	169.468599509039	0.449301175497677	0.176114806641579	2.55118342441289	0.010735780765672	0.0471500552038802	IL18BP
ENSG00000137504	2266.37116332673	0.528615022757504	0.122303277583689	4.32216562958246	1.54505129454482e-05	0.000292445211083433	CREBZF
ENSG00000137513	1473.10858188972	-0.169019619997897	0.0641283475592575	-2.63564595737814	0.00839773007608249	0.0390667331756224	NARS2
ENSG00000137547	1321.59639044151	-0.216307825860851	0.0663921466597178	-3.2580333178486	0.00112187233782942	0.00835907328776912	MRPL15
ENSG00000137692	1270.2883317155	-0.245800990122465	0.060825058831549	-4.04111389029964	5.31979131185041e-05	0.000780586045341909	DCUN1D5
ENSG00000137693	1755.42124207246	-0.191779319913445	0.0565295453663683	-3.3925501907104	0.00069245244788752	0.00573336950167887	YAP1
ENSG00000137720	206.481391185969	-0.353579894890805	0.127871344595571	-2.76512220942934	0.00569014736104108	0.0289747153673713	C11orf1
ENSG00000137776	3019.65719614839	-0.192446786757086	0.0447744340742743	-4.2981400153008	1.72237353937545e-05	0.000315156478420004	SLTM
ENSG00000137802	613.221470200888	0.445788234786838	0.0918615196200572	4.85282887362016	1.21712710448049e-06	3.78781277026927e-05	MAPKBP1
ENSG00000137804	2219.82386985972	-0.188478649793027	0.0552202869255506	-3.41321388002093	0.000642015344342528	0.00545488846856617	NUSAP1
ENSG00000137814	768.778058177446	-0.267592273030332	0.0758487651207611	-3.52797138627492	0.000418757420502278	0.00390237590610131	HAUS2
ENSG00000137817	1261.45250708248	0.423710975567454	0.091090004349731	4.65156389652435	3.29427167548396e-06	8.53809682696341e-05	PARP6
ENSG00000137819	288.958224644906	-0.265471138484846	0.102170650982769	-2.59831111900831	0.00936835694195588	0.0425984888199978	PAQR5
ENSG00000137876	2258.47110032503	-0.246481080121727	0.079046075218319	-3.11819504562328	0.0018196234013563	0.0120724840639316	RSL24D1
ENSG00000137941	1324.09385369018	0.166112576928961	0.0618312056026387	2.68654921588448	0.00721943115774869	0.0348020272885421	TTLL7
ENSG00000137955	1977.71371206091	0.455905516558908	0.0796079907239032	5.72688133958916	1.02293665052307e-08	6.74331933857131e-07	RABGGTB
ENSG00000138035	2265.05670187354	-0.282701265029321	0.0493398627107481	-5.72967271284558	1.0062459024811e-08	6.66613003316936e-07	PNPT1
ENSG00000138061	326.984964091093	-0.555627274490211	0.112893374573923	-4.92169958234693	8.57958454509398e-07	2.84188119758534e-05	CYP1B1
ENSG00000138083	903.366483911818	-0.250495683073886	0.0680784127820083	-3.67951708680386	0.000233676033028411	0.00248809876520856	SIX3
ENSG00000138095	7248.01322388414	-0.190766202959978	0.0459245689145366	-4.15390296455444	3.26851825590566e-05	0.000531461862703882	LRPPRC
ENSG00000138166	146.9063861109	-0.510133894451142	0.145011632990459	-3.51788255832349	0.00043500483457388	0.004032669334902	DUSP5
ENSG00000138182	1301.20204008568	-0.182715195277537	0.0581496626024272	-3.14215400572092	0.00167709797255422	0.0113348442722856	KIF20B
ENSG00000138193	602.289577865937	-0.343465777016334	0.0809790212034908	-4.24141675105265	2.22113274565153e-05	0.000384718923263214	PLCE1
ENSG00000138231	399.309650745536	-0.259714381039493	0.0971262577243773	-2.67398731429049	0.00749552868107936	0.0357212125392464	DBR1
ENSG00000138326	12170.5169963651	-0.174778582856068	0.0535636883495351	-3.26300499912428	0.0011023757528381	0.00825055499131959	RPS24
ENSG00000138336	370.192446025085	-0.350896679169071	0.108972805994273	-3.22003894428038	0.00128173183192266	0.00923150450742147	TET1
ENSG00000138363	3107.78484266009	-0.229396769990758	0.0484959286266542	-4.73022739200993	2.24268493264408e-06	6.17522834745742e-05	ATIC
ENSG00000138380	113.48241769089	0.496208970327604	0.174594770048843	2.84206090588389	0.00448229276880859	0.0241473598358279	CARF
ENSG00000138385	4656.7724519438	-0.311986696860016	0.0491530409220284	-6.34725117729585	2.19196095700884e-10	2.46494298543633e-08	SSB
ENSG00000138398	1853.89642345057	-0.161237513568044	0.0506648404559983	-3.18243405321836	0.00146042769912254	0.0101948061917882	PPIG
ENSG00000138411	206.877434283974	0.369813092109568	0.135697638667674	2.7252728620816	0.00642483658756817	0.0319261653229993	HECW2
ENSG00000138430	2652.68621204148	-0.275304770901344	0.0574182481530352	-4.79472606282905	1.62897275254085e-06	4.74921860010928e-05	OLA1
ENSG00000138442	1769.23308858185	-0.266626330664233	0.0573279707073686	-4.65089427332481	3.30498741321704e-06	8.53809682696341e-05	WDR12
ENSG00000138443	1776.82401075901	-0.152830432858175	0.0544203148986757	-2.8083342248704	0.00497985139457977	0.0262054154000261	ABI2
ENSG00000138448	3075.22888021266	0.222604536319844	0.0561737816347083	3.96278352359141	7.40809492568663e-05	0.00101040977159096	ITGAV
ENSG00000138640	1556.74749918228	-0.152068747819027	0.0585139286172842	-2.59884699955196	0.00935374537572845	0.0425465059884426	FAM13A
ENSG00000138668	8378.46938281564	-0.184894187825245	0.0524125615589154	-3.52766936638674	0.000419235462474257	0.00390411201032046	HNRNPD
ENSG00000138670	1673.71318387039	-0.148609787388076	0.0502886016015692	-2.95513859314471	0.00312528621625605	0.018318263565549	RASGEF1B
ENSG00000138674	3090.89245028487	-0.182102767489741	0.0509996239525223	-3.57066882805387	0.0003560708613342	0.00342012221234434	SEC31A
ENSG00000138688	882.612233879416	0.311414297510148	0.103332068802106	3.01372363023668	0.00258062771055901	0.015805016028696	KIAA1109
ENSG00000138709	899.814809524085	-0.212553847633913	0.0617086702487904	-3.44447298535134	0.000572173809754565	0.00498491531389036	LARP1B
ENSG00000138757	3521.95903008778	-0.202081223444872	0.0554180879141505	-3.64648494834251	0.000265852042553449	0.00272824542442504	G3BP2
ENSG00000138764	1581.3392217835	0.159809511674214	0.0511257609504899	3.12581189410508	0.00177314931211507	0.0118396418335175	CCNG2
ENSG00000138780	676.239339830642	-0.194215744847863	0.0753566908063778	-2.57728600831057	0.00995795179828969	0.0446506613435457	GSTCD
ENSG00000138801	5260.27368854697	-0.175455778848618	0.0472376042513532	-3.71432424716145	0.000203747414337689	0.00224592083909963	PAPSS1
ENSG00000138834	1768.05882618147	0.628839182763756	0.194413250570598	3.2345489873665	0.00121835018195933	0.00890116675842132	MAPK8IP3
ENSG00000138944	32.7018405970716	-1.05828331734609	0.369435019334749	-2.8645993529573	0.0041753714973885	0.0229183024520315	SHISAL1
ENSG00000139112	1295.08627562443	0.278221155433127	0.0584868107467134	4.75698968504214	1.96501205966844e-06	5.53595608052274e-05	GABARAPL1
ENSG00000139146	2087.58664556317	-0.268119756604514	0.0548956117596502	-4.88417467280307	1.03862972495902e-06	3.29626464796295e-05	SINHCAF
ENSG00000139163	1381.07636272777	0.251864679695957	0.0584717631003731	4.30745827286932	1.65141236458397e-05	0.000305237572691474	ETNK1
ENSG00000139180	1823.24767960509	-0.278806357908749	0.0643177517999929	-4.33482747928978	1.45874479681348e-05	0.000278870326727971	NDUFA9
ENSG00000139190	114.559752497442	0.819051850434658	0.213103518588969	3.8434459264581	0.000121318739542405	0.0014963017258585	VAMP1
ENSG00000139269	1013.96031937999	-0.333650746575943	0.0604055946798677	-5.52350735630029	3.32298372125947e-08	1.88373120019e-06	INHBE
ENSG00000139343	1109.43282565676	-0.209761349369328	0.0745292858396557	-2.81448221334918	0.00488558811970101	0.0258108725692218	SNRPF
ENSG00000139350	523.217917091641	-0.203044605445163	0.0796276512841346	-2.54992583820715	0.0107745836273846	0.0472894319782425	NEDD1
ENSG00000139372	1220.74461938991	-0.166619457674885	0.0633361244989949	-2.63071760378281	0.00852048032107081	0.0394523163413528	TDG
ENSG00000139436	427.425116722362	0.257851066298966	0.0892040688058658	2.89057516939194	0.00384537556042957	0.0214859355948511	GIT2
ENSG00000139496	2595.18690982011	-0.185321748055925	0.0477966661365058	-3.87729444406545	0.000105624500546294	0.00135180778571032	NUP58
ENSG00000139505	1131.77252541101	-0.175900849457827	0.0684371356968985	-2.57025440452205	0.0101623855131325	0.0452706534409918	MTMR6
ENSG00000139508	40.4419945088203	0.808860338687455	0.285405864464465	2.83407049187724	0.00459591927541966	0.0245813716001862	SLC46A3
ENSG00000139514	2557.36777443305	-0.179775464504965	0.0519453943423765	-3.46085474527442	0.000538463265680717	0.00476387009055278	SLC7A1
ENSG00000139517	363.749323267831	-0.281706057117813	0.0962842953950071	-2.92577367848112	0.00343600804239318	0.0196498545398742	LNX2
ENSG00000139579	931.031740056957	-0.302556713703429	0.0700320160803672	-4.32026279746425	1.55843494710294e-05	0.000293732062846923	NABP2
ENSG00000139631	189.732304814177	0.781994111918834	0.264050193131278	2.96153584530821	0.00306108859602419	0.0180059286118662	CSAD
ENSG00000139636	327.905351657185	0.619075651291625	0.106520569579923	5.81179441429037	6.18067160632151e-09	4.44676061482766e-07	LMBR1L
ENSG00000139645	1368.74464447579	0.292948846717923	0.0631189089580815	4.64122164900657	3.46355355821855e-06	8.86219382716647e-05	ANKRD52
ENSG00000139697	1464.11154787465	-0.167540440882895	0.0567014608794832	-2.95478173373691	0.00312890325546521	0.0183242815600155	SBNO1
ENSG00000139719	841.23399442248	-0.202361858426021	0.0681268068712959	-2.97037051521173	0.00297440766724741	0.017627778300755	VPS33A
ENSG00000139722	1412.52898080397	-0.184646484100576	0.0644514897051357	-2.86489086513485	0.00417152982348733	0.0229066114476436	VPS37B
ENSG00000139767	570.541678664142	0.40219772050915	0.086267350535351	4.66222409768266	3.12810296625748e-06	8.15657645911478e-05	SRRM4
ENSG00000139842	2327.63865774378	-0.1455275284775	0.0459045296594517	-3.17022153493596	0.00152322755603311	0.0105288384064231	CUL4A
ENSG00000139874	132.818081003289	-0.447173771890782	0.157570316964102	-2.83793153752847	0.00454069208211871	0.0243736628330977	SSTR1
ENSG00000139880	200.719782202265	0.657953954739474	0.145940710077182	4.50836476259097	6.5329189927685e-06	0.0001489327461009	CDH24
ENSG00000139970	109.117589522757	0.795897977823581	0.189769980677471	4.19401411636476	2.74060915370357e-05	0.000459009157632806	RTN1
ENSG00000140006	366.716362131083	-0.300248265052444	0.106624502952156	-2.81594058344327	0.00486346603605861	0.0257041479046352	WDR89
ENSG00000140043	655.528533940349	-0.40634039220292	0.0721122073858098	-5.63483502909495	1.75225995094928e-08	1.06585193925469e-06	PTGR2
ENSG00000140105	1601.49682320654	-0.387346295037533	0.0529751170676264	-7.31185349799338	2.63482298221468e-13	7.83537803288818e-11	WARS
ENSG00000140199	1207.17636833871	0.224524760013243	0.0664555579454069	3.37857008435156	0.000728638572359206	0.00593104706527427	SLC12A6
ENSG00000140259	932.715924170555	-0.165378030756811	0.0651746449475505	-2.53745963464626	0.0111660244101692	0.0486722275755322	MFAP1
ENSG00000140262	2619.55400962013	-0.232765368900095	0.0469274958453245	-4.9601063237489	7.04546063821056e-07	2.44254803783766e-05	TCF12
ENSG00000140263	2309.20311579529	-0.24798012303146	0.0557586783781052	-4.44738164972065	8.69233216021288e-06	0.000186411520782001	SORD
ENSG00000140284	413.488987120985	-0.348198929419601	0.093057425150513	-3.74176406510729	0.000182733031817568	0.00206009556173774	SLC27A2
ENSG00000140326	479.021677496718	0.262909727309999	0.0912301316323076	2.88182996786222	0.00395373022784373	0.0219812288778583	CDAN1
ENSG00000140332	1646.18065842485	-0.182948191252581	0.0542700871256173	-3.3710686852062	0.00074877186713822	0.00607644943968688	TLE3
ENSG00000140350	7340.51741715046	-0.316836094712593	0.0527954765604788	-6.00119774181124	1.95867278886169e-09	1.70201034159397e-07	ANP32A
ENSG00000140400	1928.8641292395	0.571536613200669	0.187659774717586	3.0456000176958	0.00232216529111808	0.0146167525520894	MAN2C1
ENSG00000140451	486.012559538755	0.381469676563132	0.129347279806604	2.94918978685515	0.00318608253110045	0.0185859443902294	PIF1
ENSG00000140474	1235.39633613085	0.18401534406262	0.0630194579523535	2.91997662375559	0.00350057642752375	0.0199254418345908	ULK3
ENSG00000140488	170.178889482863	0.462867477425175	0.138737720822859	3.33627707504411	0.000849084941354731	0.00664236248671111	CELF6
ENSG00000140521	1662.28486780299	0.148504767969449	0.0522245370518685	2.84358227669797	0.00446094901598338	0.0240711369886652	POLG
ENSG00000140545	750.431015703091	0.514752722408151	0.0720280740183636	7.14655680335023	8.89815782784209e-13	2.29302051487766e-10	MFGE8
ENSG00000140553	845.116296649058	0.269009216004604	0.0716720431052442	3.75333539201035	0.000174497133580953	0.00199015726386381	UNC45A
ENSG00000140564	958.253139271012	0.191298252168562	0.0691581414693334	2.76609880057851	0.00567313438639305	0.0289100854374379	FURIN
ENSG00000140575	1370.2376607789	-0.163751794924115	0.0630535900626064	-2.59702571672009	0.00940348834666733	0.0427146914647326	IQGAP1
ENSG00000140688	1170.20055157366	0.211663444250646	0.0580335246332844	3.64726157144777	0.000265050067808528	0.0027241935540812	C16orf58
ENSG00000140740	3361.42156932328	-0.18460851170359	0.0468854489209888	-3.93743722097428	8.23564685780528e-05	0.00110652034388705	UQCRC2
ENSG00000140750	1281.16606301722	-0.213286925149944	0.0574922190140326	-3.70983984976968	0.000207390394937987	0.00227111150986918	ARHGAP17
ENSG00000140937	154.314539335287	-0.492231815733902	0.160643496504879	-3.06412538598444	0.002183073921031	0.0138847218788894	CDH11
ENSG00000140939	304.591486771725	0.758792586825575	0.142968925347784	5.30739519080629	1.11202908372115e-07	5.35293999940877e-06	NOL3
ENSG00000140983	2377.52293908374	0.213238454901284	0.0654593493606458	3.25757064474404	0.00112370284418476	0.00836805312235977	RHOT2
ENSG00000140990	2107.85594597602	-0.192274324067701	0.0591885790821739	-3.24850380004492	0.00116013659202141	0.0085773192676412	NDUFB10
ENSG00000141002	1588.62097524237	0.277132569204754	0.056618648003311	4.89472248063125	9.84445503562821e-07	3.18208930644388e-05	TCF25
ENSG00000141026	1353.85672219139	-0.164447872136882	0.0634740471135364	-2.59078914320262	0.00957561425736593	0.0433244200320627	MED9
ENSG00000141030	1449.41420697221	-0.183901911723531	0.0660961057883376	-2.78234110058538	0.00539682856115014	0.0279382436384182	COPS3
ENSG00000141076	1746.20272202604	-0.217130800995425	0.0604081588738257	-3.59439527777937	0.000325145890140092	0.00318995769930697	UTP4
ENSG00000141101	1925.80720289413	-0.178238467061865	0.0545094171916248	-3.26986558002039	0.00107598601394924	0.00810745767943059	NOB1
ENSG00000141258	957.94996961772	0.366784454056861	0.100429165381498	3.65217068830122	0.000260032945910808	0.00269123038064844	SGSM2
ENSG00000141384	981.558053728456	-0.238060765037432	0.0635107781711512	-3.7483521993054	0.000178000182291834	0.00201864274527909	TAF4B
ENSG00000141385	2996.69203044518	-0.120086274846648	0.0439012188426475	-2.73537450695995	0.0062309339957957	0.0311476872363609	AFG3L2
ENSG00000141391	305.650241133797	0.364029649105476	0.111496135284168	3.26495306924928	0.0010948221466652	0.00820779269841663	PRELID3A
ENSG00000141480	832.578840429849	-0.194223676431034	0.0766236208280874	-2.53477549523265	0.0112519412255885	0.048867652015392	ARRB2
ENSG00000141522	10319.1096401635	-0.169746968088115	0.0456564340445747	-3.71791997426672	0.000200869875721637	0.00222335870711906	ARHGDIA
ENSG00000141543	4604.79317208121	-0.150745007641979	0.0555122987967418	-2.71552450374882	0.00661708794468773	0.0326270710669901	EIF4A3
ENSG00000141562	1299.95212135564	0.162291837805193	0.0566167128824534	2.86650053566586	0.00415037456928572	0.022827913064604	NARF
ENSG00000141564	2450.85788157477	-0.171649916940122	0.0498141484537065	-3.44580650815783	0.000569357873048328	0.00496361371800178	RPTOR
ENSG00000141568	4018.10754210992	-0.146724132942197	0.0430279845780273	-3.40996991565167	0.000649700457529066	0.0054935026800175	FOXK2
ENSG00000141576	2349.49186536971	-0.196457330963288	0.0504899467277724	-3.89101878087791	9.9824205132587e-05	0.00129317281034296	RNF157
ENSG00000141577	507.285952237352	0.334043228670211	0.0876828234691913	3.809676917938	0.000139148506082045	0.00166704145782446	CEP131
ENSG00000141699	1315.95789296611	0.219701696142804	0.0573774627947965	3.82905910162916	0.000128634115206927	0.00157191697393565	RETREG3
ENSG00000141736	311.627124550381	0.280818270508167	0.106513797966084	2.63644969825959	0.00837786205094071	0.0390092379838861	ERBB2
ENSG00000141858	892.497877063888	-0.225595897304891	0.0659898043754557	-3.41864776596911	0.000629331363069021	0.005364147962159	SAMD1
ENSG00000141905	465.377870970243	-0.306049955064851	0.0885069996673592	-3.45791808800542	0.000544366867417955	0.00479573233692368	NFIC
ENSG00000141959	1018.55312180309	0.199496070564765	0.0648707598409593	3.07528493660102	0.00210301535573004	0.0134846916580639	PFKL
ENSG00000141985	2042.51193987007	-0.156136505115779	0.0559272290949008	-2.79177974025562	0.00524190249333351	0.0272521908180998	SH3GL1
ENSG00000142230	3368.73831006319	-0.207336564253842	0.0577528556502931	-3.59006601351997	0.000330594226611665	0.00322920579599803	SAE1
ENSG00000142327	409.973354150587	0.31902286751834	0.09389205281486	3.39776219556517	0.000679394491348504	0.00566105671433729	RNPEPL1
ENSG00000142330	795.926106219477	0.311711800650694	0.0744912611810716	4.18454186046055	2.85741791117956e-05	0.000472657187730592	CAPN10
ENSG00000142396	780.21299934754	0.240093331341706	0.0714924896881946	3.35830144381379	0.000784230397535794	0.00629548361117216	ERVK3-1
ENSG00000142409	1111.67027262938	-0.223778663552354	0.0718509161212638	-3.11448587760078	0.00184265777445031	0.0121649957265387	ZNF787
ENSG00000142453	2960.24912894078	-0.136102786990193	0.0426458949163664	-3.19146279512029	0.0014155434052269	0.00996989570986649	CARM1
ENSG00000142459	249.066590489671	0.663034695656263	0.119063388748739	5.56875377581832	2.56567742444928e-08	1.49277805626001e-06	EVI5L
ENSG00000142634	1112.03685663501	-0.39803420735101	0.0666197244453115	-5.97472010977407	2.30485548692116e-09	1.97715231576789e-07	EFHD2
ENSG00000142657	5036.41618481948	-0.249947844574231	0.0472207501137548	-5.29317818908226	1.20208686808191e-07	5.73204201888463e-06	PGD
ENSG00000142676	11687.5625786911	-0.241209157399081	0.0544327495687702	-4.43132414419628	9.36561767686271e-06	0.000197994780018605	RPL11
ENSG00000142687	1534.41850373193	0.182656064830262	0.0539388878373395	3.38635207646638	0.000708284497041538	0.00581092535673111	KIAA0319L
ENSG00000142751	564.287382918473	0.2182809110452	0.0845843239309532	2.58063079422831	0.00986199903381326	0.0443160749061414	GPN2
ENSG00000142784	2533.86178556854	-0.272089632035006	0.0438950978071605	-6.19863368867173	5.69554160786682e-10	5.73065697717848e-08	WDTC1
ENSG00000142864	10105.7517596202	-0.276612633814556	0.0419668345904607	-6.5912198647794	4.36227300561029e-11	6.1448355116923e-09	SERBP1
ENSG00000143147	323.7935709405	0.288001822178196	0.103757856968774	2.77571097353013	0.00550811499364442	0.0283542055675765	GPR161
ENSG00000143171	1496.77268948245	-0.385311787828307	0.058248529556678	-6.61496162668595	3.71648138559456e-11	5.29084615979004e-09	RXRG
ENSG00000143179	2225.73314661201	-0.177613015322439	0.0508410833072917	-3.49349391807641	0.000476743843331432	0.00431649939882356	UCK2
ENSG00000143222	882.78950149188	-0.289129713650351	0.0813653352426553	-3.55347535640432	0.000380176815010638	0.00361073537152048	UFC1
ENSG00000143224	436.273823935812	0.345922357551414	0.0878406039403714	3.93806897987901	8.21399833598064e-05	0.00110472086162908	PPOX
ENSG00000143252	1651.19528294534	-0.148244630030273	0.0549593067951928	-2.69735261732304	0.00698932161521694	0.0340186707990244	SDHC
ENSG00000143256	1151.73321450574	-0.31146618317827	0.0656749370346548	-4.74254254730261	2.11052484204068e-06	5.86216535867952e-05	PFDN2
ENSG00000143294	1489.02706094315	-0.194429752883212	0.0581869448248144	-3.34146694707187	0.000833369382969878	0.00657168478662517	PRCC
ENSG00000143320	35.4077428339131	-0.742163326003637	0.284107268913053	-2.61226447617137	0.00899446427936587	0.0412205208857788	CRABP2
ENSG00000143321	6189.77879204248	-0.388005956672662	0.0399958439496354	-9.70115687923117	2.9809917639066e-22	4.98645397307476e-19	HDGF
ENSG00000143333	910.525062625862	-0.254534378685905	0.0722904790381368	-3.52099449433203	0.000429931543196522	0.00399815421199156	RGS16
ENSG00000143344	163.89575616669	0.442350423869418	0.143160650747225	3.08988832867536	0.00200231763792946	0.0129820807319632	RGL1
ENSG00000143390	1350.54195016538	-0.15981104003128	0.0535219165330365	-2.98589905562586	0.00282745960048346	0.0170130685133407	RFX5
ENSG00000143398	1921.9224096661	-0.150997291445273	0.0512697570913017	-2.94515324456045	0.00322794742538973	0.0187484342215995	PIP5K1A
ENSG00000143401	3102.16184336234	-0.379077734529863	0.0488317880986653	-7.76292962616751	8.29896670501747e-15	3.82954387746703e-12	ANP32E
ENSG00000143434	343.794044707479	0.287398843393471	0.113792214476365	2.52564593031244	0.0115485807267113	0.0498526152531775	SEMA6C
ENSG00000143476	874.876945935299	-0.22472933207492	0.0693342926816057	-3.24124359509822	0.00119009440794822	0.00874727590351335	DTL
ENSG00000143514	1970.00289509021	-0.204473408060035	0.0478111330272054	-4.27669028348871	1.89692421644822e-05	0.000340276673786999	TP53BP2
ENSG00000143537	358.683735707989	0.35436996196226	0.10448108708936	3.39171396311351	0.000694569087538816	0.00574452728569961	ADAM15
ENSG00000143549	3121.35843716027	-0.249616633287419	0.0525373122877216	-4.75122579397266	2.02187203586161e-06	5.67226238656185e-05	TPM3
ENSG00000143554	67.9770420081121	0.903297697726136	0.236323849639333	3.82228750549176	0.000132219402797298	0.00160413422323975	SLC27A3
ENSG00000143612	3001.36960913754	-0.178249915609416	0.0588549639361515	-3.02863010506283	0.00245665270089016	0.0152551862845996	C1orf43
ENSG00000143621	4278.62247998407	-0.241254129723176	0.0527572867204111	-4.5729063172204	4.8100523820218e-06	0.000115978596353542	ILF2
ENSG00000143624	1175.64944732167	0.19776862215753	0.0611823925328361	3.23244341991675	0.00122736438840384	0.0089458552536058	INTS3
ENSG00000143630	141.934229224087	0.492147871601531	0.167726298496698	2.93423199589193	0.00334374178587846	0.0192538522283242	HCN3
ENSG00000143643	198.996044124367	0.338600998088782	0.12668293030141	2.67282259167171	0.00752160167898204	0.0357574170595964	TTC13
ENSG00000143756	882.109402612178	-0.207661290891504	0.070441572847022	-2.9479933865543	0.00319843907152431	0.0186255490231237	FBXO28
ENSG00000143761	5274.11033957463	-0.187685954221974	0.0516669275022036	-3.6326130330465	0.000280565609643856	0.00284003705616799	ARF1
ENSG00000143799	5723.62045568699	-0.157523231087758	0.042858647023633	-3.67541306194049	0.000237464896865232	0.00251211986321095	PARP1
ENSG00000143847	488.53028949906	0.542376466775718	0.200918850646342	2.69948023807089	0.00694478802066576	0.0338438285843224	PPFIA4
ENSG00000143870	6453.94404645244	-0.174501087333254	0.0409492671954092	-4.2613970721512	2.03152914412156e-05	0.000359127120299005	PDIA6
ENSG00000144026	295.745450990741	0.334513797482977	0.129094628217848	2.59122941133137	0.00956337157891435	0.0432939913630013	ZNF514
ENSG00000144029	1820.34793170218	-0.145246081440419	0.0507812019832517	-2.86023323135052	0.00423329546434996	0.0231035725546212	MRPS5
ENSG00000144136	2268.94755253294	-0.180999293861123	0.0504706575205364	-3.58622817203192	0.000335495433754057	0.00326516355963403	SLC20A1
ENSG00000144231	1880.16836062983	-0.179130854412014	0.0501178888107239	-3.5741899481944	0.000351313832414582	0.00338465205570334	POLR2D
ENSG00000144283	2318.55030008531	-0.118770370878793	0.0458146131017297	-2.59241239503796	0.00953054507370944	0.0431745951849627	PKP4
ENSG00000144366	38.4732697962221	-0.82309970626167	0.29398959385499	-2.79975796241163	0.00511409363310842	0.0267331253899441	GULP1
ENSG00000144381	33757.256158226	-0.2572620192514	0.0439736115672988	-5.85037275952822	4.90472553234531e-09	3.68736163336207e-07	HSPD1
ENSG00000144401	548.754519194189	-0.280139471336406	0.0779037616792076	-3.59596847826123	0.000323186935750953	0.00317539469472779	METTL21A
ENSG00000144406	16.1077895971786	1.39743856321469	0.453749137252893	3.07976026505554	0.00207167275985105	0.0133476768764212	UNC80
ENSG00000144485	11734.6138190805	0.427147688660163	0.0684359815292175	6.24156590020997	4.33211847201549e-10	4.58939311182132e-08	HES6
ENSG00000144635	873.963554676616	-0.202001500956246	0.0760277084844632	-2.65694580282564	0.0078852118515279	0.0371810799849001	DYNC1LI1
ENSG00000144681	594.258060884342	-0.27150194606934	0.0757522390979225	-3.58407816458571	0.000338270781060172	0.00328262479488558	STAC
ENSG00000144824	1414.20168168135	-0.288645941532646	0.0552436503530817	-5.2249614152542	1.74191429447138e-07	7.87510036777566e-06	PHLDB2
ENSG00000144848	755.337544359939	-0.314056259709237	0.0766044995904695	-4.09971034845464	4.13667540948057e-05	0.000634827870753085	ATG3
ENSG00000144868	302.826891081473	-0.295589699409498	0.110087901065327	-2.68503347369746	0.00725225424537073	0.0348973988894466	TMEM108
ENSG00000144895	1741.46112990671	-0.259393071904542	0.0626464131590553	-4.14058936217081	3.46414620361313e-05	0.000555841780536581	EIF2A
ENSG00000145016	616.230448669674	0.197848395843963	0.0744230083500159	2.65843050731663	0.00785055390366384	0.0370437631660189	RUBCN
ENSG00000145147	123.454380033439	0.535870539450684	0.16443247107559	3.2589094839081	0.00111841345153015	0.00834259130901701	SLIT2
ENSG00000145214	43.7081711639593	0.872349885311885	0.29117641407283	2.99594968256491	0.00273591575047796	0.0165665269560616	DGKQ
ENSG00000145216	843.056490774158	-0.229501910716631	0.0693193141994792	-3.31079315147574	0.000930319497135142	0.00717139142319267	FIP1L1
ENSG00000145220	916.406524877896	-0.467056198855909	0.0715242266576646	-6.5300419267918	6.57512828567515e-11	8.46041987681777e-09	LYAR
ENSG00000145247	830.535915725172	-0.237854961114283	0.0795424214085223	-2.99029067637611	0.00278712082472219	0.0168081346896946	OCIAD2
ENSG00000145293	1886.68172701984	-0.164396992608241	0.0585984135566265	-2.80548538143232	0.00502408602746346	0.0263863105257127	ENOPH1
ENSG00000145332	1049.16828365418	-0.20500500322894	0.067956469259983	-3.01671063051623	0.00255533618464326	0.0156932119425866	KLHL8
ENSG00000145386	1432.95654056858	-0.191567188244342	0.0605934235087437	-3.16151782076976	0.00156949214481952	0.0107644655159888	CCNA2
ENSG00000145414	706.760940810225	-0.197849716841998	0.0704426658311885	-2.80866310931692	0.00497476747385794	0.0261889607927486	NAF1
ENSG00000145494	1302.53881419849	-0.253646476260523	0.0702400887473761	-3.61113547525235	0.000304859352707989	0.00304222808198233	NDUFS6
ENSG00000145495	2386.16614458953	0.263340391745923	0.0539345795572299	4.88258912756504	1.04701888628177e-06	3.31234201801953e-05	2024-03-06
ENSG00000145555	2101.43904373821	-0.193503575676047	0.0558831516997956	-3.46264607113694	0.00053489148771471	0.00473720575023048	MYO10
ENSG00000145626	1707.96153241632	-0.211474838042181	0.0582942021936379	-3.62771648095839	0.000285939001355378	0.00287918413554377	UGT3A1
ENSG00000145730	905.798450924823	0.193955218889192	0.0691772825700491	2.80374151287011	0.00505133845113675	0.0264774818461073	PAM
ENSG00000145741	7516.46146664144	-0.234832483819118	0.0544818321441522	-4.31028977141921	1.63040761872261e-05	0.000303873464536852	BTF3
ENSG00000145819	2228.54802169356	0.333278932942995	0.0462905916131587	7.19971210841591	6.03398238185e-13	1.61493504467833e-10	ARHGAP26
ENSG00000145824	176.741448171335	-0.455034198818449	0.152902318438276	-2.97597972003372	0.00292054174538715	0.017432064958417	CXCL14
ENSG00000145833	2496.68686404899	-0.205107416258425	0.0518390852919944	-3.95661719536745	7.60186019211448e-05	0.00103382208425687	DDX46
ENSG00000145882	275.872861752025	0.385938281439184	0.112059182362202	3.44405762476243	0.000573053552289328	0.0049893315788782	PCYOX1L
ENSG00000145901	742.473784088472	-0.193889448280084	0.0705615206997895	-2.74780711012458	0.00599952929661553	0.0301599177488013	TNIP1
ENSG00000145908	507.959274021108	0.37757664790236	0.0979595179208787	3.85441512898549	0.000116006616076743	0.00144206411657777	ZNF300
ENSG00000145912	2618.04037180043	-0.217742680120085	0.05876777945477	-3.70513710302205	0.000211276420862738	0.00230988649018395	NHP2
ENSG00000145920	65.1224029239949	0.7790485241429	0.230188773482633	3.38438974393196	0.000713366631483997	0.00583869863151	CPLX2
ENSG00000145996	3352.74584370004	-0.187886693461898	0.0580265715394824	-3.23794235084277	0.00120395135040105	0.00881843293435518	CDKAL1
ENSG00000146063	992.346110217807	0.160884334427046	0.0628862456688827	2.55833899314258	0.0105173510714393	0.046511078265897	TRIM41
ENSG00000146067	843.082229407254	0.548996219936861	0.177238623222019	3.09749765574041	0.00195161939876742	0.0127273736814355	FAM193B
ENSG00000146094	130.135331250202	0.49555089508487	0.167589352719142	2.95693543202204	0.00310713175192368	0.0182429478149224	DOK3
ENSG00000146216	27.5873838409622	1.33740836674498	0.347023791020771	3.85393855219836	0.000116232778483807	0.00144288222789453	TTBK1
ENSG00000146223	5667.05316674801	-0.316059851960889	0.0471132787407538	-6.70850894712815	1.96623116865968e-11	3.05954715104695e-09	RPL7L1
ENSG00000146433	1553.50853298356	0.150213558192498	0.0582547729849884	2.57856224469721	0.00992124238069939	0.0445196598251455	TMEM181
ENSG00000146463	1642.41544425854	-0.17729510043805	0.0530043296195426	-3.34491732487985	0.000823071010396772	0.00651063465493743	ZMYM4
ENSG00000146476	1008.70865922051	-0.222627604571052	0.063595791285263	-3.50066568984797	0.000464097638616162	0.00421414089533622	ARMT1
ENSG00000146576	615.894675600224	0.204935981744538	0.077944819468081	2.62924442115695	0.00855748297028444	0.0395702270588619	C7orf26
ENSG00000146676	1459.9999370998	0.20268187333899	0.0747165983270722	2.71267533422425	0.00667424623553965	0.0328121833666391	PURB
ENSG00000146701	5940.48642757579	-0.220632775362066	0.0517324302034719	-4.26488325590509	2.00006752262264e-05	0.000356390194244157	MDH2
ENSG00000146731	9435.13855979774	-0.202198906662407	0.0470619661543141	-4.29643984697549	1.73563037215432e-05	0.000316433319348352	CCT6A
ENSG00000146733	748.832569893688	-0.254605485885483	0.0742333654588876	-3.42979850518148	0.000604029621183467	0.00519147359709515	PSPH
ENSG00000146826	314.433582503323	0.470474262408605	0.142837838930498	3.29376491503437	0.000988551385692653	0.0075722922972748	MAP11
ENSG00000146828	512.10228445768	0.386573732370365	0.0948180713186188	4.07700480503716	4.56195503979704e-05	0.0006882534649669	SLC12A9
ENSG00000146830	2412.05524537011	0.442387360773678	0.160350286525437	2.75888101206167	0.0057999649037179	0.0294108110426498	GIGYF1
ENSG00000146872	1728.67001616424	-0.240901462177593	0.0516744442415574	-4.66190717120197	3.1329250485615e-06	8.15657645911478e-05	TLK2
ENSG00000146950	1086.57591997654	-0.248921452482331	0.0591157633696107	-4.21074580270569	2.54529016166328e-05	0.000431152822068076	SHROOM2
ENSG00000146963	2432.65215451917	-0.198628379828091	0.0526539158980166	-3.77233822860975	0.000161724821127283	0.0018770178285562	LUC7L2
ENSG00000146966	306.73160419906	0.363308771132034	0.107624030586606	3.3757216594827	0.000736223601750554	0.00598550682784077	DENND2A
ENSG00000147010	898.362081448697	-0.181141747357758	0.0690726129325811	-2.62248291568994	0.00872916441962827	0.0401974116529475	SH3KBP1
ENSG00000147155	1676.19330956415	-0.186942711927391	0.0668548765855486	-2.79624645912219	0.0051699958189705	0.0269461368475025	EBP
ENSG00000147162	7526.05838235832	0.570256127127037	0.181311577162938	3.14517217295269	0.00165989111054271	0.0112526154211158	OGT
ENSG00000147164	1596.94082372149	-0.214413859034402	0.0527340194629027	-4.06594948039639	4.78372986233304e-05	0.000718472199974643	SNX12
ENSG00000147202	1075.41647806341	-0.227900332936975	0.0611870228006212	-3.72465144577456	0.000195585268566731	0.00217659864623951	DIAPH2
ENSG00000147224	2379.78518707676	-0.256855447836953	0.0648574250848418	-3.96030905483764	7.48528254621597e-05	0.00101900357104234	PRPS1
ENSG00000147274	7334.37150427061	-0.12372068166979	0.0406164339429868	-3.04607444965397	0.00231850418723684	0.0146005755452251	RBMX
ENSG00000147383	863.357486986984	-0.217850277815991	0.0694700569300985	-3.13588742319866	0.00171334959159949	0.0115347695644664	NSDHL
ENSG00000147419	1125.90022657715	-0.159159186877853	0.0626904810890889	-2.53880946696952	0.0111230381204875	0.0485322778377448	CCDC25
ENSG00000147454	1197.69649117614	0.265511128416039	0.0895722936120647	2.96421044621187	0.00303460679402084	0.0178815975859035	SLC25A37
ENSG00000147471	552.166807764915	-0.241334447882687	0.0781481890999127	-3.08816430249126	0.00201397089310465	0.0130386833534235	PLPBP
ENSG00000147509	348.487472807025	-0.292905752875004	0.100653895404357	-2.91002898296498	0.00361395241100747	0.0204317326422061	RGS20
ENSG00000147573	194.170020912573	-0.525927685378131	0.127960279468767	-4.11008546997197	3.95512696004599e-05	0.000617261965140496	TRIM55
ENSG00000147586	512.720148406221	-0.220745673046333	0.0870399350795015	-2.53614243674132	0.0112081136134179	0.0487921198356404	MRPS28
ENSG00000147677	6840.51312614169	-0.222580511472987	0.0518184282413052	-4.29539295241621	1.74384169693422e-05	0.000316945414562619	EIF3H
ENSG00000147679	747.641678460227	-0.246271889102352	0.0741586371749161	-3.32087938079926	0.000897343092976386	0.00696533948388051	UTP23
ENSG00000147804	447.942390887215	-0.418462334477369	0.0865448576481096	-4.83520738088024	1.33006898573309e-06	4.06369478700462e-05	SLC39A4
ENSG00000147813	459.806322336105	0.486960791741894	0.119618997711037	4.07093188423334	4.68254411820319e-05	0.000704749334706532	NAPRT
ENSG00000147854	699.915660936943	0.303884577831862	0.0897994739364923	3.38403516758655	0.000714288535110787	0.00583910151304371	UHRF2
ENSG00000147874	1205.71762541181	-0.166714951426031	0.0606276590307612	-2.74981673531949	0.00596286036777834	0.0300432972295218	HAUS6
ENSG00000147894	560.676409050943	0.229953327457156	0.0822320146634716	2.79639661509234	0.00516759412060539	0.0269461368475025	C9orf72
ENSG00000147905	505.726319450326	-0.228350430279075	0.0883442020860576	-2.58478117281127	0.00974408186103517	0.0438745973971644	ZCCHC7
ENSG00000147912	1967.94457085085	0.170405890179427	0.0506242994093147	3.3660888578751	0.000762421441869025	0.00615734685280102	FBXO10
ENSG00000147955	3069.15590498726	-0.134691453691208	0.0464890104004678	-2.89727513085227	0.00376419481392838	0.0211028299120191	SIGMAR1
ENSG00000148019	973.304749593357	0.158771298676321	0.0626186138120891	2.53552879903689	0.0112277696065959	0.0488089187917522	CEP78
ENSG00000148158	962.083275642551	-0.183189567160622	0.0698083011187085	-2.62418027977947	0.00868577972117444	0.0400389611535503	SNX30
ENSG00000148175	2076.64338730306	-0.267755375665613	0.0539475990680626	-4.96324915827674	6.93235569097015e-07	2.42850219519797e-05	STOM
ENSG00000148204	557.486855246724	-0.312037810799218	0.0822372611593601	-3.79436044440425	0.000148024509311051	0.00174987984417004	CRB2
ENSG00000148218	489.258344831683	0.246028641064262	0.0822321906249047	2.99187750192015	0.00277267495916141	0.0167361011743338	ALAD
ENSG00000148229	2541.42279418156	-0.251803469356264	0.0606317845429231	-4.1529945267899	3.28152590443221e-05	0.000532283389734689	POLE3
ENSG00000148335	594.04929745562	-0.241455785318194	0.0820045893397967	-2.94441795589867	0.00323562720510434	0.0187846383026916	NTMT1
ENSG00000148341	956.758336135537	0.368583303241514	0.0720520879634473	5.11551175905547	3.12891452644967e-07	1.28046281935625e-05	SH3GLB2
ENSG00000148384	633.842458442283	0.417627779188633	0.0904912398631748	4.61511832327745	3.92871423112609e-06	9.797663558737e-05	INPP5E
ENSG00000148400	285.467231398112	-0.392348921524786	0.126348005223398	-3.10530364789747	0.00190083777914804	0.0124874870694939	NOTCH1
ENSG00000148429	870.590607784753	-0.186969916147658	0.0708460335008085	-2.63910210506739	0.00831259402443951	0.0388133751692427	USP6NL
ENSG00000148444	770.944176227486	0.193601856104408	0.066147395636245	2.92682507364394	0.00342441426799521	0.0195956981710234	COMMD3
ENSG00000148484	1025.55787249742	-0.257853017373336	0.0716765933347317	-3.5974507907924	0.000321351268002462	0.00316665881326137	RSU1
ENSG00000148672	2222.68740759262	-0.189475381697119	0.0571581923155125	-3.31492956689774	0.000916662180192585	0.00707834581381256	GLUD1
ENSG00000148803	132.506004336502	-0.58377757841955	0.155824953366027	-3.74636774026994	0.000179413527023871	0.00202779714411608	FUOM
ENSG00000148824	1228.43803659061	0.310058412892692	0.0857635753312417	3.61526920601391	0.000300035672025903	0.00300529742743311	MTG1
ENSG00000148840	2085.63993449354	-0.138867656235455	0.0547451040644447	-2.5366223812815	0.0111927613733975	0.0487570093420592	PPRC1
ENSG00000149084	862.480247604962	-0.226358526425086	0.0714545125827684	-3.16786887550156	0.0015356076346555	0.0105870692256362	HSD17B12
ENSG00000149100	3271.2313515315	-0.182757338037538	0.0564955601519918	-3.23489735380728	0.00121686468908876	0.00889840615813433	EIF3M
ENSG00000149131	625.390985147393	-0.24397107132495	0.0774690433111248	-3.14927177227597	0.00163677900955212	0.0111467565932959	SERPING1
ENSG00000149136	7818.02671120758	-0.298194357308462	0.0433598727894481	-6.87719631366237	6.10419660850429e-12	1.14758696105621e-09	SSRP1
ENSG00000149231	923.184940999194	0.231328388041633	0.0862265460122158	2.68279780114189	0.00730091173501853	0.0350559027047068	CCDC82
ENSG00000149257	749.274473411264	-0.239598067843011	0.0831866378293598	-2.88024704561924	0.00397363671984011	0.0220461055492954	SERPINH1
ENSG00000149294	532.42062644903	0.356681621161524	0.101387742612947	3.51799548909158	0.000434819753974178	0.004032669334902	NCAM1
ENSG00000149313	1785.03696250558	-0.170383817409579	0.0636046270873839	-2.67879594947543	0.00738874051892915	0.035363421181799	AASDHPPT
ENSG00000149485	6146.14495018111	-0.211315197939883	0.0453064488441134	-4.66413067744413	3.09924397471946e-06	8.11625887860974e-05	FADS1
ENSG00000149499	1205.44608480311	0.220013583468947	0.0699341030892314	3.14601279991	0.00165512761929365	0.0112526154211158	EML3
ENSG00000149547	3910.43720140499	-0.212134446409866	0.0459819392366583	-4.6134297494079	3.9607817448223e-06	9.8518924366565e-05	EI24
ENSG00000149554	912.147193893447	-0.263224784216148	0.0743124280684648	-3.54213677386018	0.00039689961990812	0.00373742465634879	CHEK1
ENSG00000149577	710.870623857945	0.259983411545447	0.0700696074213571	3.71035918586016	0.000206965391992056	0.00226831357546085	SIDT2
ENSG00000149591	83.45471396206	0.700670297523836	0.213541427133262	3.28119141531529	0.001033695665919	0.00785514787128226	TAGLN
ENSG00000149792	1460.43246562251	-0.299360666323409	0.0639090774672876	-4.6841650386307	2.81103449119745e-06	7.50843584055975e-05	MRPL49
ENSG00000149823	1784.31785697672	-0.16361301292739	0.0552433982206939	-2.96167538922509	0.00305970174724848	0.01800568548007	VPS51
ENSG00000149926	3261.92053457908	-0.172378321019384	0.044205997388564	-3.89943290961642	9.64182485768904e-05	0.00125634761680229	TLCD3B
ENSG00000149927	457.603286575759	0.338815884232264	0.126720694953058	2.67372179704171	0.00750146529770056	0.0357268832634056	DOC2A
ENSG00000149929	615.765903651391	-0.349373793303442	0.0802993378419891	-4.35089258134271	1.35584466840178e-05	0.000262955265979024	HIRIP3
ENSG00000149930	1800.22158375836	0.225187936644912	0.0641448169929889	3.51061780516928	0.000447066665936994	0.00411461218952465	TAOK2
ENSG00000149970	267.840024515292	-0.392934506281825	0.113722457109002	-3.45520591333338	0.000549872697934517	0.004825177995908	CNKSR2
ENSG00000150051	539.311106176501	-0.271556562346445	0.0826253711102889	-3.28660021367976	0.00101404685257727	0.00773614570862299	MKX
ENSG00000150054	2434.24887717442	-0.231029218111291	0.0519040475727079	-4.45108289074493	8.54383524100034e-06	0.000184112082439721	MPP7
ENSG00000150625	966.162851474104	-0.332928301287697	0.0772834500683405	-4.30788611265794	1.64822208707334e-05	0.000305237572691474	GPM6A
ENSG00000150712	1041.44384127634	-0.232718410546551	0.0684528339311027	-3.39968993512789	0.000674623070024664	0.0056318190412165	MTMR12
ENSG00000150753	8286.60625519887	-0.329394846150445	0.0479568141269553	-6.86857232172353	6.48475959418506e-12	1.18875414916965e-09	CCT5
ENSG00000150760	1202.64420151711	-0.174338341658334	0.0603759381378951	-2.88754671207187	0.00388258950439392	0.021675766686608	DOCK1
ENSG00000150764	891.99069858678	-0.293117949243619	0.0714494060030742	-4.10245466884647	4.0878996396892e-05	0.000631645279676757	DIXDC1
ENSG00000150768	3042.9755848465	-0.29628905016923	0.0498099114774377	-5.94839543739079	2.70783779083588e-09	2.23680773561517e-07	DLAT
ENSG00000150867	1867.37924678755	-0.210981737694344	0.0516127623175395	-4.08778232787293	4.35516498276741e-05	0.00066158104259048	PIP4K2A
ENSG00000150907	723.211824430895	-0.231622609298841	0.0732612822493438	-3.16159644204038	0.00156906850463967	0.0107644655159888	FOXO1
ENSG00000150967	145.207220935143	0.431884916256713	0.154450252901879	2.79627199141645	0.00516958736664892	0.0269461368475025	ABCB9
ENSG00000151062	194.690789432295	0.388610174442915	0.146010110419418	2.66152921415251	0.00777865904164874	0.0367953394469224	CACNA2D4
ENSG00000151065	216.614011807946	-0.335324868877232	0.124724563696472	-2.68852308590371	0.0071768872890678	0.0346343691677985	DCP1B
ENSG00000151117	57.3421160541987	0.815159954953091	0.238145358292442	3.42295126303523	0.000619451827645098	0.00529800324445794	TMEM86A
ENSG00000151148	568.007127881589	0.267348153115189	0.0780186216992407	3.4267223297767	0.000610913418909561	0.0052435919972723	UBE3B
ENSG00000151208	1240.16697313334	0.185053592160661	0.0598228898750558	3.0933576185831	0.00197905492330401	0.0128624152421828	DLG5
ENSG00000151247	991.733770847737	-0.275083987798594	0.0648188596501628	-4.24388811039355	2.19679917380566e-05	0.000381786578491784	EIF4E
ENSG00000151304	335.593801050415	-0.417456876344082	0.0956013290985208	-4.36664301930235	1.26170684152842e-05	0.000247931878903574	SRFBP1
ENSG00000151348	957.813801531064	0.18234275123464	0.0672848698163958	2.71001120656412	0.00672809348431044	0.033040494314511	EXT2
ENSG00000151365	103.883642677202	-0.533014577090502	0.172599033634399	-3.08816663608637	0.00201395507759648	0.0130386833534235	THRSP
ENSG00000151445	297.735652831651	0.290313292818368	0.103624745749816	2.80158267909557	0.00508526086602591	0.0266031903475992	VIPAS39
ENSG00000151465	2572.11816745701	-0.277213701455985	0.0549507236608113	-5.04476889453019	4.54069855254175e-07	1.72134923598056e-05	CDC123
ENSG00000151491	719.614273008974	-0.195062961397504	0.0736734335416241	-2.6476702933534	0.0081048527877799	0.0380025017540542	EPS8
ENSG00000151498	569.51865501503	0.416490037912327	0.0918652913039758	4.5337039920136	5.79582379435911e-06	0.000133954601064099	ACAD8
ENSG00000151553	256.351811444521	0.326943584305187	0.118095429450131	2.76846941348604	0.00563202718373502	0.0288297157109968	FAM160B1
ENSG00000151576	1278.38013587967	-0.222331280562412	0.0548976250287338	-4.04992530088582	5.12339846736105e-05	0.00076010330698698	QTRT2
ENSG00000151615	708.874014486443	0.21514456989786	0.0689591251478101	3.11988543121319	0.0018092139349479	0.0120272731631758	POU4F2
ENSG00000151692	678.436868080299	-0.254527001883936	0.071135146420924	-3.57807658647159	0.000346132038243569	0.00334436024243714	RNF144A
ENSG00000151726	1061.34632010263	-0.239682143467577	0.0659238496235456	-3.63574252468976	0.00027718107838565	0.00282049266199333	ACSL1
ENSG00000151779	1073.63272159209	-0.213503278897253	0.0672058420493535	-3.1768559456552	0.00148880967094397	0.0103551200709835	NBAS
ENSG00000151834	714.656879846988	-0.297614398059128	0.0703109924710265	-4.23282885932478	2.30770112792666e-05	0.000397447316523997	GABRA2
ENSG00000151883	434.947685484186	-0.233895916111412	0.0866091873589695	-2.70059012494809	0.00692165809283238	0.0337803167754497	PARP8
ENSG00000151929	919.654852081174	-0.220215686984733	0.067531973147271	-3.26091000635351	0.0011105528107475	0.00830246799632576	BAG3
ENSG00000152061	1466.75632752919	-0.180807141131731	0.0568192151414133	-3.18214781182269	0.00146187190034943	0.0101995671378916	RABGAP1L
ENSG00000152102	4780.64570457542	-0.123846770084682	0.0388904087027259	-3.18450677727131	0.00145000915477255	0.0101379427947577	FAM168B
ENSG00000152208	22.2724725868812	-0.939393461371441	0.35688696328229	-2.632187661695	0.00848369882933479	0.0393377885426744	GRID2
ENSG00000152234	15468.7695885054	-0.179953580322201	0.0529317080862629	-3.39973121647484	0.000674521234533702	0.0056318190412165	ATP5F1A
ENSG00000152284	1585.56516025183	-0.332818796250843	0.0557891316887547	-5.96565650291217	2.43652380292009e-09	2.06364313485295e-07	TCF7L1
ENSG00000152291	2017.41786768334	0.227358868400748	0.0560126327566275	4.05906412913337	4.92697825251176e-05	0.000734379872702573	TGOLN2
ENSG00000152377	1121.63722385811	-0.266630996915228	0.0677016213128885	-3.93832513527219	8.2052359774636e-05	0.00110465259406859	SPOCK1
ENSG00000152404	315.004201066317	-0.296730546775357	0.103661316699705	-2.86250026743294	0.00420312905850455	0.0230140233473436	CWF19L2
ENSG00000152422	630.809809989749	-0.285555207773832	0.0945565371812434	-3.01994146873725	0.00252823539142426	0.0155983614605991	XRCC4
ENSG00000152443	349.997354440885	0.256994720037534	0.0982855887106409	2.61477520162334	0.00892861989010828	0.0409327822437235	ZNF776
ENSG00000152455	746.497234746323	-0.2534496934738	0.078362945447327	-3.2343053470873	0.00121939010009321	0.00890227949778908	SUV39H2
ENSG00000152463	41.0666900682068	-0.83725515255948	0.286447889331163	-2.92288818924244	0.00346801026338902	0.0197909956349917	OLAH
ENSG00000152492	1138.58791198699	-0.182393595441528	0.0618645074079801	-2.94827524025514	0.00319552413264237	0.0186166756391033	CCDC50
ENSG00000152518	927.199427809994	-0.271185373088734	0.0670387535327778	-4.04520309221055	5.2277783615168e-05	0.000773018011423402	ZFP36L2
ENSG00000152527	38.2918888831219	0.994872620782958	0.308445424511634	3.22544133166557	0.00125778611901129	0.00908838760508048	PLEKHH2
ENSG00000152558	4992.39731075962	-0.185705029335944	0.0535901494725452	-3.46528291418711	0.000529673955695257	0.00470657163022174	TMEM123
ENSG00000152700	607.37561839787	0.192720941503346	0.0730486193433013	2.63825577041544	0.00833337027237705	0.0388807405565853	SAR1B
ENSG00000152749	1861.83640719977	-0.247529331685907	0.0574426866452413	-4.30915310794247	1.63880888810009e-05	0.000304590840841046	GPR180
ENSG00000152784	309.07986418798	0.324487635478894	0.108179575225476	2.99952772787815	0.00270398510686302	0.0163969514421866	PRDM8
ENSG00000152926	33.8523893266123	0.899316927505365	0.305593226517932	2.94285622018718	0.00325199413600358	0.0188553663466204	ZNF117
ENSG00000153012	654.941161679089	-0.293355146801125	0.0797492905913284	-3.67846716410821	0.000234639891808063	0.00249400399696228	LGI2
ENSG00000153015	470.077345660034	-0.319023549021748	0.0973004161786628	-3.278748041899	0.00104268685651723	0.00790999745686708	CWC27
ENSG00000153044	483.564932683203	-0.246580127072939	0.0956767344057475	-2.57722139665886	0.00995981348905126	0.0446506613435457	CENPH
ENSG00000153107	1726.16288710327	-0.209181960167318	0.0604000761021549	-3.46327312259553	0.00053364641634784	0.0047293088367992	ANAPC1
ENSG00000153113	2689.17435510967	-0.337868017059396	0.0501847064909117	-6.73248965041935	1.66784254608366e-11	2.62577281784606e-09	CAST
ENSG00000153147	4262.63628793915	-0.20254007351101	0.046971627917497	-4.31196623346248	1.61809149234573e-05	0.000302905095826741	SMARCA5
ENSG00000153187	16356.7463175157	-0.153632306212356	0.0342210564647156	-4.48940862976461	7.1421174013165e-06	0.000159825777699695	HNRNPU
ENSG00000153214	158.434428894573	0.49932775033594	0.150265324868107	3.32297388485479	0.000890632520384854	0.00692128013228229	TMEM87B
ENSG00000153234	73.7335373557106	0.52442849767361	0.195639276386611	2.68058902772296	0.00734927123798041	0.035248503327771	NR4A2
ENSG00000153291	263.446709592332	0.862145077208766	0.265024928564708	3.25307163321532	0.00114164713266428	0.00847876682262724	SLC25A27
ENSG00000153310	1693.45303597787	-0.216395396809784	0.0572141357646142	-3.78220161709792	0.000155447373668059	0.00181835380631641	FAM49B
ENSG00000153317	2573.30611258192	-0.170698114083487	0.0557188278617916	-3.06356254490666	0.00218718479703961	0.0138912705049758	ASAP1
ENSG00000153561	3016.34148793151	-0.232310462219281	0.0519246631906529	-4.47399073858797	7.67730685456176e-06	0.00016897651369695	RMND5A
ENSG00000153574	510.809559629548	-0.265135492559048	0.0960690755936439	-2.75984223768871	0.00578292803440801	0.0293466602034312	RPIA
ENSG00000153721	45.5404026364002	0.909967936844088	0.306542494299881	2.96848872102507	0.0029926808512051	0.0177047104999234	CNKSR3
ENSG00000153774	1041.68221503699	-0.271051778113535	0.0722444265534845	-3.75187112756537	0.000175519686654641	0.00199728269286769	CFDP1
ENSG00000153823	426.870025646684	0.278475599436867	0.0898387352278422	3.09972751431349	0.00193698750141726	0.0126628073981269	PID1
ENSG00000153879	1083.49511758803	-0.172811275293734	0.0621267506051485	-2.78159204546283	0.00540929889303334	0.0279811510578168	CEBPG
ENSG00000153914	1206.03521248006	0.346153542448264	0.0700488558722331	4.94160165984205	7.74833973441562e-07	2.63837868513867e-05	SREK1
ENSG00000153989	1323.32318489514	-0.196817152632084	0.0552252651010453	-3.56389692782767	0.000365389480842125	0.00349509795041409	NUS1
ENSG00000153993	235.272363811629	-0.515029760257339	0.134968591022562	-3.81592307036267	0.000135674773468003	0.00163273364977411	SEMA3D
ENSG00000154001	1059.81252572544	-0.208814747596384	0.0626777877192076	-3.33155899713405	0.000863609923400185	0.00674260676484322	PPP2R5E
ENSG00000154079	126.129424516132	0.395124092950778	0.154743799254713	2.55340824545991	0.0106674380807814	0.0469269087432667	SDHAF4
ENSG00000154122	1035.89904543024	-0.208065551971388	0.0638769105295921	-3.25728890527663	0.00112481886228096	0.00837170523639809	ANKH
ENSG00000154174	3324.78897635815	-0.190705535036132	0.0517417489860456	-3.6857187623782	0.000228058086689985	0.0024473723464999	TOMM70
ENSG00000154217	625.948628916098	-0.216950516670052	0.0850307476482442	-2.55143607072037	0.010728000360119	0.0471313528624796	PITPNC1
ENSG00000154222	442.598931439495	0.374548821634508	0.097977258320489	3.82281386573748	0.000131937375724958	0.00160216511973811	CC2D1B
ENSG00000154263	58.5852524033833	0.777868110631744	0.25603432091525	3.03813999565014	0.00238043339637991	0.0148577237455018	ABCA10
ENSG00000154265	2487.03389713034	0.437060514027247	0.0738317171823477	5.91968507176673	3.22558678825841e-09	2.59910676255044e-07	ABCA5
ENSG00000154305	1218.14903476483	0.173910980910904	0.0637150968285961	2.72950979543753	0.00634285646954795	0.0315891720414926	MIA3
ENSG00000154328	690.902180186902	-0.215338587472151	0.0711393144178105	-3.02699835153653	0.00246995305356154	0.0153235566818547	NEIL2
ENSG00000154380	6440.39432359103	-0.146712839592746	0.0499214000310722	-2.93887670420759	0.00329404085671253	0.019012913879369	ENAH
ENSG00000154429	796.256475182094	-0.201042491914913	0.0742614365874484	-2.7072259998387	0.00678480519371362	0.0332918676481839	CCSAP
ENSG00000154556	105.85649487991	-0.67084881335629	0.182123798729591	-3.68347694280381	0.000230074103600535	0.00246111243355904	SORBS2
ENSG00000154640	834.323769990651	-0.183253718381966	0.0697452839936056	-2.6274711046953	0.00860221473798642	0.0397428701945754	BTG3
ENSG00000154678	1838.03940724497	-0.287116259694754	0.067539122254438	-4.25111032111299	2.12713351791443e-05	0.00037209543446707	PDE1C
ENSG00000154723	1693.07802417848	-0.157078418050438	0.0620543159951697	-2.53130528523859	0.0113638892777719	0.0492300311800398	ATP5PF
ENSG00000154734	94.2589098598197	0.508540158247909	0.199026995071276	2.55513156929184	0.0106147667069706	0.0468029021656278	ADAMTS1
ENSG00000154803	1210.57247431028	0.229155221869687	0.0702852824591713	3.26035855376698	0.00111271451448558	0.00831074145405725	FLCN
ENSG00000154832	944.863636441968	0.258195021440573	0.0697524480552211	3.70159082067151	0.000214251938744071	0.00233288807507987	CXXC1
ENSG00000154856	376.404475434194	-0.24167400839884	0.0929106504703991	-2.60114429481727	0.00929133640856517	0.0423489999384942	APCDD1
ENSG00000154889	142.953475125347	0.457314863212982	0.151751166273422	3.0135838454711	0.00258181688352505	0.0158050656611767	MPPE1
ENSG00000154917	488.592465650016	-0.511503647701622	0.0959771588966473	-5.3294310186076	9.8520931122494e-08	4.81170474555188e-06	RAB6B
ENSG00000154945	1836.24693661227	-0.182526148129084	0.053325158599313	-3.4228899251963	0.00061959162140014	0.00529800324445794	ANKRD40
ENSG00000155008	936.49808248974	-0.177465002999666	0.0630606350961678	-2.81419625300365	0.00488993652491517	0.025823650582642	APOOL
ENSG00000155085	32.3022510975362	0.926068052213404	0.307718200474785	3.00946791832447	0.00261705716087272	0.0159988391625394	AK9
ENSG00000155111	146.275756260888	0.648454659823143	0.158532251277984	4.09036429241194	4.30696162077062e-05	0.000657192250959549	CDK19
ENSG00000155115	881.808859272926	-0.424758248914967	0.080847137145861	-5.25384403097213	1.48957037037107e-07	6.92133010288389e-06	GTF3C6
ENSG00000155189	1172.31217104694	-0.197643054819988	0.0590077763264961	-3.34944082160305	0.000809748514094083	0.00644236302949288	AGPAT5
ENSG00000155256	422.591905058767	0.233062330321798	0.091860747506193	2.53712642939342	0.0111766582290446	0.0487027158648894	ZFYVE27
ENSG00000155287	219.696827780871	0.350988265210219	0.127690846482525	2.74873473611323	0.00598257805689597	0.0300932470490798	SLC25A28
ENSG00000155368	3080.10987352026	-0.231132054754348	0.0643848581238835	-3.58985111545364	0.000330866886859692	0.00322951180157287	DBI
ENSG00000155438	1460.80869009665	-0.205200520560187	0.068975337332095	-2.97498393624681	0.0029300389078858	0.0174651989643962	NIFK
ENSG00000155506	9702.30234376444	-0.160452159636139	0.0453912047333315	-3.5348733433884	0.000407970657373744	0.00382790705345739	LARP1
ENSG00000155511	176.612671703325	-0.395283445920167	0.138328218895629	-2.8575763432508	0.00426889929716478	0.0232546039531848	GRIA1
ENSG00000155561	3252.46637279863	-0.13104995032711	0.0445662483802139	-2.94056500356653	0.00327614253032923	0.0189297665547779	NUP205
ENSG00000155660	4902.73359009973	-0.130352192305728	0.0406142568360413	-3.20951809685837	0.00132957676723663	0.00949434167511238	PDIA4
ENSG00000155849	556.356326990759	-0.355194037586156	0.0807119706467903	-4.40076031770488	1.07872227861174e-05	0.000220725711504316	ELMO1
ENSG00000155906	690.822858581281	-0.260518848631047	0.0729570580016192	-3.5708518924278	0.000355822064402425	0.00342012221234434	RMND1
ENSG00000155926	1360.28600796534	-0.531268782114688	0.0557203850845802	-9.53454972194204	1.50537415957442e-21	2.23832411149165e-18	SLA
ENSG00000155966	669.84293508872	-0.256347069439431	0.0864363886837609	-2.96573090735328	0.00301964570461602	0.0178196270635029	AFF2
ENSG00000156239	382.57341251583	0.341260534032216	0.0992135073240423	3.43965799855881	0.000582449698804122	0.00506126095415374	N6AMT1
ENSG00000156256	1139.79575290525	-0.187700485745285	0.0587662082628596	-3.19402070158595	0.00140306055607978	0.00990805085037447	USP16
ENSG00000156261	9001.06306118919	-0.260790111204769	0.054210722847249	-4.81067393142135	1.50422239652096e-06	4.46330468076354e-05	CCT8
ENSG00000156298	1049.95094596244	-0.218102694165867	0.0640763620165164	-3.40379333816811	0.000664570132313966	0.00557572257719467	TSPAN7
ENSG00000156467	2611.44222328943	-0.188498335240412	0.062544614545303	-3.01382199907678	0.00257979117023183	0.015805016028696	UQCRB
ENSG00000156471	2743.32283369748	-0.181195222328805	0.0551848351017793	-3.2834241870003	0.00102554224627478	0.00780648824780953	PTDSS1
ENSG00000156486	90.0213146324386	-0.553974392322653	0.180495129905655	-3.06919301707595	0.00214637868059569	0.0137167332873598	KCNS2
ENSG00000156508	90994.2555316793	-0.151143179635362	0.0533911279407533	-2.83086695233488	0.0046422026910894	0.0247497834311388	EEF1A1
ENSG00000156510	663.151436589239	-0.271344278005974	0.0892441186650308	-3.04047238142872	0.0023620735425716	0.0147914216877366	HKDC1
ENSG00000156515	2637.43181887412	-0.202547586349751	0.0446963759263964	-4.53163331817541	5.85293807639938e-06	0.000134808979928359	HK1
ENSG00000156521	471.497160172926	0.251049499821598	0.0845526246092287	2.96915088067174	0.00298623929620811	0.0176744158610601	TYSND1
ENSG00000156639	1755.31443349044	-0.165669657626909	0.0542033143685682	-3.05644884555213	0.00223975694879932	0.0141618516570058	ZFAND3
ENSG00000156675	424.846447080754	-0.315757149164396	0.0887077788857989	-3.55952040655755	0.000371532664481209	0.0035462554323021	RAB11FIP1
ENSG00000156709	2177.7394217572	-0.262905107494595	0.0518533254045178	-5.07016870072695	3.97463231375198e-07	1.54169651080084e-05	AIFM1
ENSG00000156802	2730.61862570955	-0.138115328825865	0.0502483165899241	-2.74865583961793	0.00598401811370509	0.0300932470490798	ATAD2
ENSG00000156853	481.165270658952	-0.251137497311264	0.0881906011779712	-2.84766736995546	0.00440409293947108	0.0238316100752131	ZNF689
ENSG00000156970	1906.23539522091	-0.196711710336118	0.0529977115586664	-3.71170196883626	0.000205870303449287	0.00226558914536049	BUB1B
ENSG00000156973	233.781491035395	0.316325316148842	0.123891632551986	2.5532419714956	0.0106725323229444	0.0469338900905823	PDE6D
ENSG00000157020	1332.5258011302	-0.186464165582084	0.0663003759293332	-2.81241490667909	0.00491710317546467	0.0259466382863045	SEC13
ENSG00000157240	727.267684619098	0.34653617425068	0.0849595882825141	4.07883537639509	4.52618723086611e-05	0.000684400423993789	FZD1
ENSG00000157353	367.223632672975	0.336887736744251	0.110656351323846	3.0444500719016	0.00233106119049307	0.0146589571669071	FCSK
ENSG00000157456	1381.55186525434	-0.193685607386796	0.0713709017547983	-2.71378955042801	0.00665184087334697	0.0327381149566492	CCNB2
ENSG00000157470	207.275923891727	-0.324847199454202	0.123270338171984	-2.63524221861857	0.00840772616543062	0.0390667331756224	FAM81A
ENSG00000157483	737.95158695842	-0.209601488358703	0.070515236205686	-2.97242836636491	0.00295454145725327	0.0175541523933277	MYO1E
ENSG00000157510	245.418317180399	-0.336706618097546	0.109594291366142	-3.07230070015826	0.00212415626163339	0.0136006981307072	AFAP1L1
ENSG00000157514	116.882797931134	-0.534665182584654	0.165367444047959	-3.2331949354529	0.00122414000791774	0.00892721612313636	TSC22D3
ENSG00000157637	1427.99005087512	0.251846724197103	0.0549080603377112	4.58669861306562	4.50310007784195e-06	0.000110367189087328	SLC38A10
ENSG00000157654	324.725416926834	-0.39387816439424	0.104698347430035	-3.76202847573549	0.000168540853044963	0.00193550504637515	PALM2-AKAP2
ENSG00000157796	604.428880408667	0.273226832800933	0.0840032041215582	3.25257632322639	0.00114363877707683	0.00847876682262724	WDR19
ENSG00000157827	3934.40035667031	0.246719506293886	0.0451726369136051	5.46170255160771	4.71589765982594e-08	2.53446355356589e-06	FMNL2
ENSG00000157833	263.601008606765	-0.579444367367798	0.112894105218575	-5.13263616595333	2.85711883998153e-07	1.18006062705657e-05	GAREM2
ENSG00000157851	1699.15897676945	-0.273476262371926	0.0548347125116439	-4.98728359912262	6.12341467915794e-07	2.20872062632053e-05	DPYSL5
ENSG00000157985	97.610933703892	-0.533629191132426	0.187020184628847	-2.85332405264942	0.00432644786229313	0.023487434196027	AGAP1
ENSG00000158062	168.433557085872	0.398301522915022	0.146249500410053	2.72343851977797	0.00646062391545086	0.0320326303210683	UBXN11
ENSG00000158106	220.238417987929	0.774885587064097	0.152340369532039	5.08654133795526	3.64652268346928e-07	1.45005921337587e-05	RHPN1
ENSG00000158321	3234.48698421067	0.242778409483617	0.0601445476625466	4.03658218274042	5.42355325807263e-05	0.000793202073218884	AUTS2
ENSG00000158417	4685.72449340791	-0.165527915493621	0.0482530450358035	-3.43041388104731	0.000602661240833348	0.00518304159693565	EIF5B
ENSG00000158470	2557.87690196665	-0.182619822659674	0.0506748596976885	-3.60375586137053	0.000313651688236134	0.00310910140146367	B4GALT5
ENSG00000158623	799.561482333408	-0.203761686728594	0.0794875731711002	-2.5634407819948	0.0103640379033597	0.0460005158284445	COPG2
ENSG00000158669	1448.81344631937	0.175527868165468	0.0590800240416848	2.97101890211862	0.00296813511797152	0.0176061986474712	GPAT4
ENSG00000158710	852.192661311495	-0.553682380921142	0.0733556281448471	-7.54791956559689	4.42265908493521e-14	1.59956821282711e-11	TAGLN2
ENSG00000158711	426.741289333386	0.275238266650152	0.107771755434917	2.55389981855096	0.0106523900839104	0.046891540823319	ELK4
ENSG00000158717	364.191070550612	0.240628310304266	0.092921654800803	2.58958270620668	0.00960923368470493	0.04345750766094	RNF166
ENSG00000158747	111.89206142861	-0.58555696400903	0.198326812724495	-2.95248512273757	0.00315227259688007	0.0184288824340101	NBL1
ENSG00000158805	1773.61825732129	0.71911455104934	0.128090725583425	5.61410318954734	1.97584284290031e-08	1.18568291137632e-06	ZNF276
ENSG00000158815	50.2707129619659	-0.649497480709147	0.238560076699609	-2.72257407733392	0.0064775509483171	0.0321046617742146	FGF17
ENSG00000158856	70.0708773473863	-0.891685995777607	0.198927213738376	-4.48247365968907	7.37827521623147e-06	0.000164013420172109	DMTN
ENSG00000158863	822.411191826087	0.30044434565404	0.0774639790448712	3.8785039105725	0.000105100837516083	0.00134829989780679	FAM160B2
ENSG00000158865	130.331221953426	-0.400180471466068	0.149151462696945	-2.68304758283985	0.0072954609539915	0.0350423038357194	SLC5A11
ENSG00000159086	1951.41247899442	0.393371290790459	0.138354742238601	2.84320786136891	0.00446619323649975	0.0240800152662529	PAXBP1
ENSG00000159111	1675.72882218568	-0.157619523814857	0.0530288286877146	-2.97233651422086	0.00295542559723264	0.0175541523933277	MRPL10
ENSG00000159131	3482.12079983689	-0.260531835937351	0.041551173526433	-6.27014386902004	3.60714660844898e-10	3.89280934792454e-08	GART
ENSG00000159217	5581.03504658894	-0.204800321115622	0.0451768819424256	-4.53329916342222	5.80694784544353e-06	0.000133980303565044	IGF2BP1
ENSG00000159259	962.915538312449	-0.267652094938285	0.0650619228520809	-4.11380548261378	3.89189419812998e-05	0.000609851617791281	CHAF1B
ENSG00000159322	1111.29851518844	0.182055357130457	0.0637169347979034	2.85725227850176	0.00427326048188499	0.0232647566186269	ADPGK
ENSG00000159348	393.800026336726	0.278583751369532	0.0959279380079167	2.90409402260415	0.00368317532400376	0.0207267671092592	CYB5R1
ENSG00000159399	2464.69493386671	-0.159328994252287	0.0485071601984665	-3.28464897966391	0.0010210949871781	0.00777705925920168	HK2
ENSG00000159479	556.002538305189	-0.295512891026975	0.0836140228300867	-3.53425036883456	0.000408933515453848	0.00382949496417312	MED8
ENSG00000159840	1262.14621389763	-0.261245117563524	0.0638954575247295	-4.0886336475862	4.33921520682442e-05	0.000661359657149481	ZYX
ENSG00000159842	374.795460205552	-0.465091068077158	0.0973113605101209	-4.77941183474448	1.7580874492403e-06	5.04865370080123e-05	ABR
ENSG00000159873	1352.67512952819	-0.194018161580052	0.0593587803801021	-3.26856718311366	0.00108093512060608	0.00812644594603965	CCDC117
ENSG00000159884	153.795310556601	0.373833519529211	0.146244007617546	2.5562313671467	0.0105812736984483	0.0467167946659966	CCDC107
ENSG00000159958	42.6828172589486	1.08656488023901	0.294683267026014	3.68722965238162	0.000226708743475267	0.00243680032545063	TNFRSF13C
ENSG00000160049	2247.0352090912	-0.20995479242731	0.0535183499390171	-3.92304308086009	8.74375087854971e-05	0.00115393367117113	DFFA
ENSG00000160058	1032.34092968437	0.29722420586115	0.0710075277350427	4.18581262215199	2.8414768629726e-05	0.000471185171998753	BSDC1
ENSG00000160097	1135.08817138365	0.218570041131501	0.0853013210601458	2.56232891138213	0.0103972800543246	0.0460998644946029	FNDC5
ENSG00000160117	760.750168268049	-0.219893455270679	0.0709051964984606	-3.10123187198914	0.00192717317116545	0.0126109688882817	ANKLE1
ENSG00000160208	4398.58323006767	-0.20681745720985	0.0425955933907292	-4.85537213468808	1.20160870200209e-06	3.74823488349463e-05	RRP1B
ENSG00000160226	184.727805139827	0.367030044840101	0.1371539649653	2.67604399867667	0.00744968644758525	0.035565375340285	CFAP410
ENSG00000160271	1164.10818901817	0.169142054769982	0.0594970754101623	2.84286334418871	0.00447102362511083	0.0240963504435091	RALGDS
ENSG00000160282	34.4839854286291	1.00004970659844	0.339361891640952	2.94685328916217	0.00321025473266544	0.0186780994924039	FTCD
ENSG00000160294	2722.80478430551	0.131086195989457	0.0504918232036932	2.59618662333961	0.0094264850072818	0.0427901025669759	MCM3AP
ENSG00000160298	468.51802034138	0.508451454499831	0.104892368088609	4.8473636715906	1.2511295142613e-06	3.86992564668919e-05	C21orf58
ENSG00000160299	1121.50516112201	0.219666346972774	0.0826847175733332	2.65667409189554	0.00789156930476023	0.0371979501360695	PCNT
ENSG00000160305	863.01452216609	0.404879850175562	0.074589553558058	5.42810394836881	5.69558667272198e-08	2.95419925792115e-06	DIP2A
ENSG00000160323	20.1047012512297	1.06037454828185	0.415251543501522	2.553571599856	0.010662435393068	0.0469203256922182	ADAMTS13
ENSG00000160325	123.263901429032	0.484249496907095	0.16021243608355	3.02254624387936	0.00250657781468372	0.0154933137718695	CACFD1
ENSG00000160445	532.925663321854	0.305658646490744	0.0805378193747679	3.79521880358367	0.000147513303214753	0.00174706972386274	ZER1
ENSG00000160606	622.844475563022	-0.282500792633273	0.0727964400896214	-3.88069515879458	0.00010415832698991	0.00133766480976869	TLCD1
ENSG00000160613	962.57878252749	0.390739096161334	0.0921272180963656	4.24129919729714	2.2222965751193e-05	0.000384718923263214	PCSK7
ENSG00000160633	3731.9849792398	-0.146935433967337	0.0438215509057638	-3.35304047735131	0.000799290163910494	0.00639566948755249	SAFB
ENSG00000160678	66.5500284957785	-0.638777753050266	0.250770458949099	-2.54726077276879	0.0108572266373102	0.0475429996271219	S100A1
ENSG00000160752	2128.91002655537	-0.174399156154454	0.0477707453697466	-3.65075225024438	0.000261473367492352	0.00269779229281624	FDPS
ENSG00000160767	1940.72589354242	-0.16139074504155	0.0499816083381379	-3.22900263532341	0.00124222750081135	0.0090041142045084	FAM189B
ENSG00000160781	27.7405616582761	1.27324853289524	0.33962686278135	3.74896297209255	0.000177567297206316	0.00201544153622979	PAQR6
ENSG00000160783	684.113505079069	-0.226365226237057	0.0749910403346827	-3.01856362075784	0.00253976068948461	0.015655033416252	PMF1
ENSG00000160803	1275.31150266894	-0.174569514577587	0.0651793198268989	-2.67829604606496	0.00739977824757703	0.0353909337058884	UBQLN4
ENSG00000160818	1283.02525213459	-0.192111220112032	0.0632326100354095	-3.03816685732967	0.00238022120756321	0.0148577237455018	GPATCH4
ENSG00000160888	511.312895773055	-0.278277214309109	0.0769908889244786	-3.61441747454137	0.000301023678655442	0.00301068674721011	IER2
ENSG00000160932	1673.79153302186	-0.206219579213853	0.0612072284376252	-3.36920302516241	0.000753858786880442	0.00610292697279738	LY6E
ENSG00000160948	1423.41472615895	0.223759497573454	0.0614702505236597	3.64012665748498	0.000272503963136945	0.00278157744828269	VPS28
ENSG00000160957	1914.28860360558	0.208252250570993	0.0752815848644647	2.76631065812344	0.00566944972568208	0.0289100854374379	RECQL4
ENSG00000160959	904.844427943464	0.359318543892677	0.0693374318736122	5.18217266176861	2.19316045086625e-07	9.52885491996499e-06	LRRC14
ENSG00000160961	270.099982186578	0.400872321236432	0.115560478691193	3.46893960440979	0.00052251690306893	0.00465224297862171	ZNF333
ENSG00000160972	556.092876838679	0.346812989743497	0.0898222610854229	3.86110286640045	0.000112876365156247	0.00141699016746801	PPP1R16A
ENSG00000160991	945.736296797771	-0.210021850074582	0.0646711646713548	-3.24753468012937	0.00116409476632758	0.00858760538202631	ORAI2
ENSG00000161010	557.420383132257	0.721510545593654	0.112965894401066	6.38697678993324	1.69197306489705e-10	1.93521226961131e-08	MRNIP
ENSG00000161013	975.338606284994	0.173470840614758	0.0665887521109292	2.60510724582698	0.00918455062870089	0.0419557101371145	MGAT4B
ENSG00000161091	1847.1352073544	0.138160801474936	0.0499378996758874	2.7666522295019	0.0056635136066282	0.0288961416063019	MFSD12
ENSG00000161395	254.601725768152	0.618758520980869	0.121877480635976	5.07688965797529	3.83663526648245e-07	1.50562619167355e-05	PGAP3
ENSG00000161551	167.902831428756	0.641385960178105	0.149226127486896	4.29808084535618	1.72283328401315e-05	0.000315156478420004	ZNF577
ENSG00000161642	874.997041247378	-0.34425381933558	0.0688487572487966	-5.0001457265461	5.72869992583347e-07	2.09457547561485e-05	ZNF385A
ENSG00000161647	116.416847442512	0.519177627925747	0.188056077101115	2.76075964110744	0.0057667099725584	0.0292844009985107	MPP3
ENSG00000161654	390.155981776159	-0.30251078259403	0.0955324088446986	-3.16657756516748	0.00154244204745591	0.0106232421405327	12 LSM
ENSG00000161671	1333.59956071928	0.270187330522178	0.0603069450933238	4.48020257209295	7.45722298554059e-06	0.000165493462674136	EMC10
ENSG00000161682	369.450429073467	0.49134931948865	0.0988677849527106	4.96976158334757	6.70352778423691e-07	2.37319070922376e-05	FAM171A2
ENSG00000161714	3465.23448878026	-0.185934623417452	0.0436168567376345	-4.26290744736356	2.01784109799746e-05	0.000358126652167135	PLCD3
ENSG00000161800	1440.6571034206	-0.252013621020794	0.0601637785543203	-4.18879310901755	2.80441923355312e-05	0.000467939378845484	RACGAP1
ENSG00000161813	2180.20829362105	-0.184635428043755	0.0545058330531906	-3.38744346616214	0.000705472547516981	0.00579891500667828	LARP4
ENSG00000161960	12324.1722837069	-0.136364156182217	0.0451918737792992	-3.01744859813005	0.0025491226863377	0.0156694349051773	EIF4A1
ENSG00000161980	641.150282522219	-0.279271653724906	0.0900204372811887	-3.10231389848253	0.00192014235710783	0.0125864758203099	POLR3K
ENSG00000161996	556.023111274037	0.47045096861286	0.176499021825527	2.66545935352497	0.00768832251902208	0.0364066284322553	WDR90
ENSG00000162032	361.148180299208	0.505911143600787	0.102439703848016	4.93862364490412	7.86758869198454e-07	2.65868868374084e-05	SPSB3
ENSG00000162065	1152.93131916428	0.32886618539328	0.0629289661433212	5.22599059778425	1.73225161933697e-07	7.85796310846349e-06	TBC1D24
ENSG00000162066	574.577092356483	0.247185281657089	0.0821944214271483	3.00732430942626	0.00263558422684407	0.0160973930276711	AMDHD2
ENSG00000162086	352.885215571423	0.46271618548083	0.107318599677209	4.31161221701157	1.62068486483296e-05	0.000302905095826741	ZNF75A
ENSG00000162144	283.09097466366	0.327529001039246	0.11393332702956	2.87474270767383	0.0040435685723818	0.0223784262347449	CYB561A3
ENSG00000162174	562.488570867472	-0.211944665594626	0.0763843397843801	-2.77471358910622	0.00552503410103761	0.0284202242227451	ASRGL1
ENSG00000162298	1066.97373934907	0.2656777268123	0.0666784044991694	3.9844643675541	6.76325040805142e-05	0.000939831951822888	SYVN1
ENSG00000162377	1428.18273676837	-0.391429431453226	0.0561720729033025	-6.96839926358161	3.20567390476925e-12	6.80925844343208e-10	COA7
ENSG00000162383	2151.92827383223	0.346644243746534	0.0512450197870994	6.76444745629309	1.33818912750199e-11	2.16849503854394e-09	SLC1A7
ENSG00000162396	160.76012823402	-0.408820171375365	0.134576828802226	-3.03781992051668	0.00238296310298576	0.0148665791348044	PARS2
ENSG00000162415	157.494583486302	0.573716666790801	0.142996097489828	4.01211415459511	6.01773861757123e-05	0.000858522155440706	ZSWIM5
ENSG00000162430	3526.70428054593	-0.16278889377636	0.0486199237098239	-3.34819311416294	0.000813403107582005	0.00646375319813681	SELENON
ENSG00000162521	5131.21454507637	-0.181793054497662	0.0417576413388253	-4.3535278494917	1.33964068071449e-05	0.000260567901007578	RBBP4
ENSG00000162572	29.3651683406108	1.34982992670472	0.371058651114921	3.63778050356427	0.00027499762563209	0.00280275569398982	SCNN1D
ENSG00000162576	163.290843941991	-0.511548597750185	0.14236646724879	-3.59318179087942	0.000326664514036582	0.00320250881086999	MXRA8
ENSG00000162601	671.563478158726	0.354969857714061	0.110991732655973	3.19816484723521	0.0013830519464893	0.00978741467367521	MYSM1
ENSG00000162607	1459.88776466625	-0.159500007520825	0.0545703776688109	-2.92283129299261	0.00346864400342034	0.0197909956349917	USP1
ENSG00000162623	978.124248807015	-0.232139218845731	0.0683934833450531	-3.39417160074392	0.000688365444000911	0.00571800519653643	TYW3
ENSG00000162687	145.301285704618	0.427485456864546	0.159956950723485	2.67250316370142	0.00752876645677441	0.0357648588120473	KCNT2
ENSG00000162688	3803.36190529316	-0.291769912233488	0.0619844345650402	-4.70714808130312	2.51206431311621e-06	6.81875144789475e-05	AGL
ENSG00000162694	423.610700669812	0.231961545028308	0.0892997595907574	2.59756068875594	0.00938885274250271	0.0426626918166965	EXTL2
ENSG00000162706	3729.06946263418	0.231875858759198	0.0468988145441551	4.94417313130352	7.6467724845013e-07	2.61043646396929e-05	CADM3
ENSG00000162733	1007.10820634346	-0.24470968203885	0.0702279712975383	-3.48450450038029	0.000493049170580632	0.00444608086301214	DDR2
ENSG00000162734	1258.22741198274	-0.274072130924546	0.064977183496231	-4.21797492869852	2.46506219981918e-05	0.000418622618756095	PEA15
ENSG00000162878	593.549941993115	0.298750974294629	0.0903432718366182	3.3068425375927	0.000943539137257761	0.00726074797859883	PKDCC
ENSG00000162909	1780.2562295546	-0.141823426201768	0.0516871600680909	-2.74388118857634	0.00607175089825933	0.0304886193322725	CAPN2
ENSG00000162946	708.647497355668	0.180741125209555	0.0685844712214773	2.63530682661232	0.00840612583378067	0.0390667331756224	DISC1
ENSG00000162972	267.533059770084	-0.300266140871553	0.108059922888388	-2.77870030669639	0.00545768524845757	0.0281444100172868	MAIP1
ENSG00000162992	8886.67365495232	0.100046539055019	0.0363846942403946	2.74968750304756	0.00596521233392464	0.0300438356991267	NEUROD1
ENSG00000163029	1487.93170275059	-0.158358550616209	0.0520339602945888	-3.04336917120408	0.00233945140518661	0.014697905494933	SMC6
ENSG00000163104	1433.55502350641	-0.180492546329789	0.0601742194909017	-2.99949958398844	0.00270423492997354	0.0163969514421866	SMARCAD1
ENSG00000163166	1781.78310156646	-0.223746016647539	0.052665985681808	-4.24839702040981	2.15305577845625e-05	0.000375954593728744	IWS1
ENSG00000163170	558.468068308452	-0.200497974457866	0.0793547501831784	-2.52660330975836	0.0115171509463383	0.0497650997623179	BOLA3
ENSG00000163312	159.398285228355	0.384670688731826	0.138890459610769	2.76959763694238	0.00561255795547644	0.0287767243525616	HELQ
ENSG00000163322	970.805152374981	-0.23559827011257	0.0753072051172302	-3.12849573617579	0.00175703560238368	0.0117622063187086	ABRAXAS1
ENSG00000163328	405.04648065867	0.734680294879907	0.0971771668853996	7.56021520720305	4.02403018699949e-14	1.53855919892649e-11	GPR155
ENSG00000163346	1245.40107332169	0.338796964607613	0.0642815684860533	5.27051490165675	1.36041579998947e-07	6.38774885454705e-06	PBXIP1
ENSG00000163378	1666.51772230349	0.21988949545282	0.0511552980608377	4.29846963634756	1.71981455519288e-05	0.000315156478420004	EOGT
ENSG00000163399	3475.86517235769	-0.150002097616618	0.0480211147324661	-3.12366962850208	0.00178610878673507	0.011903240928331	ATP1A1
ENSG00000163449	129.433850777995	0.420260155828504	0.155481992981321	2.70295066181067	0.00687269470474404	0.0335780943917067	TMEM169
ENSG00000163466	2292.43854130206	-0.23306246621113	0.0562341880015247	-4.14449776006032	3.40559285015606e-05	0.000548419296279042	ARPC2
ENSG00000163468	11306.6876024375	-0.202576894845765	0.0505525503638635	-4.00725370703698	6.14288659604033e-05	0.000868965205372216	CCT3
ENSG00000163482	454.048729069873	0.285376625060029	0.105525522800657	2.70433746724116	0.00684407424983485	0.0335116727447091	STK36
ENSG00000163492	1193.79421254762	-0.343654130283213	0.0673485380035356	-5.10262197919088	3.34979697925208e-07	1.36252228499548e-05	CCDC141
ENSG00000163510	627.950451171505	-0.252379480374606	0.0746743648018207	-3.37973387580061	0.000725560468959955	0.00591678866278009	CWC22
ENSG00000163516	613.762053071071	0.384474217862762	0.095463742332858	4.02743710300186	5.63881450636427e-05	0.00081576881863964	ANKZF1
ENSG00000163528	351.716484367947	-0.301539181938504	0.0992037077329498	-3.03959588637784	0.00236895779262414	0.0148104633271649	CHCHD4
ENSG00000163558	1323.21430824046	-0.299709730783561	0.0635827669461236	-4.71369437315488	2.43265451768258e-06	6.65721528744954e-05	PRKCI
ENSG00000163618	1632.74035282832	-0.202140324465729	0.0592480804906395	-3.41176157593265	0.000645445411830315	0.00546667753235017	CADPS
ENSG00000163635	415.932791143173	0.350072782916005	0.104660613937413	3.34483785013288	0.000823306884974707	0.00651063465493743	ATXN7
ENSG00000163644	224.215750415548	0.339775924460367	0.126064505739887	2.69525448472734	0.00703348898895306	0.0341641196552341	PPM1K
ENSG00000163655	1136.62822326008	-0.214037339846962	0.0615956675829677	-3.47487653346171	0.000511088527517787	0.00456872857397664	GMPS
ENSG00000163660	944.84653539604	0.4099827224362	0.0992205972341024	4.13203239916891	3.59569722158585e-05	0.000572147683938903	CCNL1
ENSG00000163683	222.638117664791	0.335437935002276	0.124468217139331	2.69496858484591	0.00703952677418252	0.0341686424708416	SMIM14
ENSG00000163694	3013.65959662225	-0.147428060234497	0.0458295226952244	-3.2168796785191	0.00129592935183486	0.00931871390986247	RBM47
ENSG00000163697	540.902492152947	-0.205092421752732	0.0763876142760959	-2.68489104806237	0.00725534531591651	0.0348997235864826	APBB2
[truncated: 1,110 more rows]

## Sheet: DEG-D458 24h
	baseMean	log2FoldChange	lfcSE	stat	pvalue	padj	gene_name
ENSG00000001084	1588.32611545667	0.279390715147671	0.0493874509828609	5.65711956352291	1.53934532009672e-08	1.04653220305101e-07	GCLC
ENSG00000001167	1560.82577430001	0.387305704283046	0.0501908571937078	7.71665848997695	1.19419058835539e-14	1.53301988812608e-13	NFYA
ENSG00000001461	285.74406942757	0.824043258410184	0.108325779921747	7.6070835493219	2.80350092433857e-14	3.47698795244932e-13	NIPAL3
ENSG00000001497	2568.01016348293	-0.375133004215665	0.0436112416662924	-8.60175014245487	7.85095666393142e-18	1.2825465957545e-16	LAS1L
ENSG00000001561	31.3734266877511	2.87316318522864	0.423184770375225	6.78938228963462	1.12614669839791e-11	1.08892498627549e-10	ENPP4
ENSG00000001617	2376.49268172214	-0.618187099005508	0.0451173116163832	-13.7017716007048	9.90770350580266e-43	7.25243896624755e-41	SEMA3F
ENSG00000001629	689.047368068019	0.50667348769367	0.0731050183430977	6.93076206226694	4.18579572922395e-12	4.2455222956433e-11	ANKIB1
ENSG00000001630	2930.35082263879	-0.493660252161706	0.0421438467270032	-11.713697028169	1.08445639203486e-31	4.53888536637072e-30	CYP51A1
ENSG00000002330	321.614101445746	0.339028402094012	0.109853461504409	3.08618770361099	0.00202740793358636	0.00604532350035578	BAD
ENSG00000002549	1174.74397571334	-0.469619880157895	0.0592283534698018	-7.92897071496906	2.20969642054341e-15	3.00009454034631e-14	LAP3
ENSG00000002586	2472.58880369523	0.148189639848898	0.0427280043073923	3.46820878370066	0.000523940054292948	0.00176410585514725	CD99
ENSG00000002834	1335.56009130395	0.484755107804459	0.054287731382298	8.92936756540404	4.2845108463657e-19	7.65339102587567e-18	LASP1
ENSG00000003249	609.129030193348	-0.694701148912005	0.0758179470101865	-9.16275336258668	5.05897373702513e-20	9.68014084808746e-19	DBNDD1
ENSG00000003756	1246.16691703205	0.52498582404791	0.0537869322508226	9.76047158815012	1.66379726820028e-22	3.82118032143942e-21	RBM5
ENSG00000003989	1885.45822558484	-0.339423771770967	0.0467476926927017	-7.26075988396233	3.84921720956366e-13	4.33339230621166e-12	SLC7A2
ENSG00000004059	840.286685549193	0.378730527180913	0.0692263776899061	5.47089909683568	4.47758185422047e-08	2.86545249465404e-07	ARF5
ENSG00000004142	1828.31121981831	-0.233035168636041	0.0471192806434637	-4.94564359756132	7.58927009073941e-07	4.1261259197503e-06	POLDIP2
ENSG00000004399	1745.10018935943	0.357439096610752	0.0511817742088467	6.98371836724976	2.87468059942288e-12	2.96286732601992e-11	PLXND1
ENSG00000004455	2452.19141985541	-0.631681017354491	0.0458628223900553	-13.7732695991135	3.69121813455657e-43	2.76071018915835e-41	AK2
ENSG00000004468	25.5608805456904	1.63584564677696	0.433037675984768	3.77760582392026	0.000158343230134154	0.000589070856407073	CD38
ENSG00000004478	6138.57347837456	-0.850143266656458	0.0317641796283409	-26.7642129154167	8.43719590114053e-158	1.20947203242849e-154	FKBP4
ENSG00000004487	4491.58087852608	-0.261171322574406	0.0337926529066173	-7.72864217840864	1.08699735361575e-14	1.40168879137167e-13	KDM1A
ENSG00000004534	1962.27735084377	-0.177388075111094	0.0569084183297859	-3.11707969255313	0.00182652190141635	0.00549874514318587	RBM6
ENSG00000004700	892.598721584089	0.169541677919257	0.0607842409242771	2.78923739675332	0.00528323226124694	0.0142851558248931	RECQL
ENSG00000004766	294.418393576288	0.423848691630889	0.108005255181589	3.92433396799324	8.69700159288992e-05	0.000338887836642695	VPS50
ENSG00000004777	822.263032908522	0.481578942896543	0.123505560341408	3.89924908291827	9.64914728744438e-05	0.000373839260447338	ARHGAP33
ENSG00000004779	893.114154800759	-0.233903902198352	0.0711445416724676	-3.28772800695224	0.00100999366604795	0.00321500944547684	NDUFAB1
ENSG00000004864	1593.9277102394	-0.198772487807332	0.0477240982961379	-4.16503391167094	3.11306288641622e-05	0.000131381029862934	SLC25A13
ENSG00000004939	5.54050386443911	-4.10065572880027	1.33198480953968	-3.0786054761521	0.00207971894739298	0.00618094770785316	SLC4A1
ENSG00000004961	657.61663521678	-0.231138612101362	0.0672113404115489	-3.43898233075033	0.000583905343370583	0.00194394033610621	HCCS
ENSG00000005007	1654.22097076021	-0.192617623536514	0.0464447301314189	-4.14724389594874	3.36501543926403e-05	0.000141148489603072	UPF1
ENSG00000005020	23.482032995757	2.18661236709967	0.406149630422493	5.38376057322782	7.29455199707461e-08	4.53490724444082e-07	SKAP2
ENSG00000005059	136.056432796228	0.535072921670953	0.15488648917531	3.45461327530851	0.000551082664169415	0.00184594762092465	MCUB
ENSG00000005075	401.730293184458	0.301037122304832	0.0884015669226169	3.40533695028673	0.000660824620518223	0.00217726587285089	POLR2J
ENSG00000005100	812.431630820351	-0.496176148436483	0.0642665486379946	-7.72059740178956	1.15785732641075e-14	1.48748780649124e-13	DHX33
ENSG00000005108	15.4444698884715	1.39661930997118	0.50770332758536	2.75085711297877	0.00594395640812907	0.015909123717541	THSD7A
ENSG00000005156	1669.40408339744	-0.271164350313263	0.0549443628477888	-4.93525334099267	8.00467866406775e-07	4.33963070845551e-06	LIG3
ENSG00000005189	204.906695693109	-0.52632443830502	0.120661010236396	-4.36200921303293	1.28873441685986e-05	5.83543286096957e-05	REXO5
ENSG00000005194	677.687627828458	-0.367039630607615	0.0700020660691207	-5.24326853789138	1.5775667630871e-07	9.37385266273725e-07	CIAPIN1
ENSG00000005238	99.9508339412433	1.27174233078219	0.201705653219345	6.30494143562369	2.8830288908033e-10	2.36611941696557e-09	FAM214B
ENSG00000005243	4.4898836490219	3.21440875838348	1.21352335072785	2.64882316146248	0.00807725841850511	0.0209791634176544	COPZ2
ENSG00000005249	21.0424924897016	2.80712881214918	0.488427648399926	5.74727663625359	9.06922854513960e-09	6.34698411039428e-08	PRKAR2B
ENSG00000005302	1251.69160998493	-0.399529917159274	0.056508757736468	-7.07023005217183	1.54677053891733e-12	1.64041595625499e-11	MSL3
ENSG00000005339	2023.3006425873	0.353422989050557	0.0536492944240441	6.58765400076097	4.46830426869783e-11	4.0054075054789e-10	CREBBP
ENSG00000005379	490.982091817828	-1.25087203336169	0.0888677871186259	-14.0756518635032	5.36082814422378e-45	4.45492588101147e-43	TSPOAP1
ENSG00000005448	197.288567870518	0.3077614835574	0.122328584869366	2.51585910101109	0.011874264276774	0.0294621511739602	WDR54
ENSG00000005469	156.241486843113	0.819425875232265	0.142287842561573	5.75893105468706	8.46482652229887e-09	5.94577157356411e-08	CROT
ENSG00000005486	696.694961085042	0.239779211420924	0.0684625884317563	3.50233926168211	0.000461191963934348	0.00156880050694061	RHBDD2
ENSG00000005812	412.39513131908	0.455924543600865	0.0828101185352801	5.50566225076256	3.67783050021279e-08	2.38649718086233e-07	FBXL3
ENSG00000005882	255.894606475359	-0.841925975190059	0.107823513078375	-7.80837083816843	5.79319210562051e-15	7.58405560128493e-14	PDK2
ENSG00000005884	26.3062760186178	0.8733198791557	0.323526050961395	2.69938039474883	0.00694687214505814	0.0183141907493165	ITGA3
ENSG00000005893	2042.82790324288	0.46015222452916	0.0472424693644894	9.74022380115127	2.0310655062214e-22	4.63989227596554e-21	LAMP2
ENSG00000005981	684.463189866219	-1.32219320698529	0.0709760675927569	-18.628718831983	1.87970077493632e-77	5.21526011781526e-75	ASB4
ENSG00000006007	842.931834783508	0.697005925211419	0.0668950914748307	10.4193881769886	2.02250034062696e-25	5.86695630007842e-24	GDE1
ENSG00000006015	557.137314540226	0.35928818749814	0.0812056739018581	4.42442221380197	9.67007375388172e-06	4.47885322332454e-05	REX1BD
ENSG00000006025	352.996870164125	0.400115240094861	0.101980136247112	3.92346249788613	8.72853577745076e-05	0.000340009674917817	OSBPL7
ENSG00000006042	278.086573428735	-0.478997596104422	0.106002108009939	-4.518755382294	6.22042116006667e-06	2.97480358063572e-05	TMEM98
ENSG00000006125	5550.16210183793	0.107674057335506	0.0370120773147385	2.90916006739856	0.0036240125873189	0.0101929798114879	AP2B1
[truncated: 7,394 more rows]

## Sheet: DEG-D458 72h
	baseMean	log2FoldChange	lfcSE	stat	pvalue	padj	gene_name
[truncated: 8,446 more rows]

## Sheet: GSEA-D425 24h Upregulated
	SIZE	ES	NES	NOM p-val	FDR q-val	FWER p-val	RANK AT MAX	LEADING EDGE
[truncated: 22 more rows]

[truncated: 7 more sheets: GSEA-D425 24h Downregulated, GSEA-D425 72h Upregulated, GSEA-D425 72h Downregulated, GSEA-D458 24h Upregulated, GSEA-D458 24h Downregulated, GSEA-D458 72h Upregulated, GSEA-D458 72h Downregulated]
